# Supplementary material for: Survey of drug resistance associated gene mutations in Mycobacterium tuberculosis, ESKAPE and other bacterial species
Source: Sci Rep. 2020 Jun 2;10:8957. doi: 10.1038/s41598-020-65766-8 (PMC7265455; doi:10.1038/s41598-020-65766-8)
Supplement: Supplementary file 2 — Supplementary file2. [file 41598_2020_65766_MOESM2_ESM.xlsx]

## Sheet: Sheet1
Bacteria	gene	ensembl ID	drug	Amino acid change	PROVEAN score	prediction
Acinetobacter baumannii	gyrA	AO727_01490	Quinolone	S83L	-4.408	Deleterious
Acinetobacter baumannii	gyrA	AO727_01490	Quinolone	E87G	-3.412	Deleterious
Acinetobacter baumannii	gyrB	AO727_09035	Fluoroquinolone (Ciprofloxacin)	E479D	-2.084	Neutral
Acinetobacter baumannii	gyrB	AO727_09035	Fluoroquinolone (Ciprofloxacin)	D644Y	-1.607	Neutral
Acinetobacter baumannii	gyrB	AO727_09035	Fluoroquinolone (Ciprofloxacin)	A677V	-0.169	Neutral
Acinetobacter baumannii	rpoB	AO727_11265	Rifampicin	S521F	-5.824	Deleterious
Acinetobacter baumannii	rpoB	AO727_11265	Rifampicin	D525N	-4.746	Deleterious
Acinetobacter baumannii	rpoB	AO727_11265	Rifampicin	D525G	-6.568	Deleterious
Acinetobacter baumannii	rpoB	AO727_11265	Rifampicin	D525Y	-8.616	Deleterious
Acinetobacter baumannii	rpoB	AO727_11265	Rifampicin	D525V	-8.614	Deleterious
Acinetobacter baumannii	rpoB	AO727_11265	Rifampicin	H535N	-6.765	Deleterious
Acinetobacter baumannii	rpoB	AO727_11265	Rifampicin	H535Q	-7.737	Deleterious
Acinetobacter baumannii	rpoB	AO727_11265	Rifampicin	H535L	-10.63	Deleterious
Acinetobacter baumannii	rpoB	AO727_11265	Rifampicin	S540Y	-5.811	Deleterious
Acinetobacter baumannii	rpoB	AO727_11265	Rifampicin	L542F	-3.882	Deleterious
Acinetobacter baumannii	rpoB	AO727_11265	Rifampicin	P544L	-9.687	Deleterious
Acinetobacter baumannii	rpoB	AO727_11265	Rifampin	I581N	-6.808	Deleterious
Acinetobacter baumannii	rpoB	AO727_11265	Rifampicin	I581M	-2.919	Deleterious
Actinomadura maheshkhaliensis	rpoB		Rifampin	R440S
Actinomadura maheshkhaliensis	rpoB		Rifampin	N442S
Actinotignum schaalii	gyrA	FB03_06620	Fluoroquinolone (Ciprofloxacin)	S83A
Aeromonas hydrophila	gyrB	HR52_19550	Novobiocin	R137S	-5.26	Deleterious
Aeromonas hydrophila	gyrB	HR52_19550	Novobiocin	Y218C	-8.682	Deleterious
Aeromonas hydrophila	rpoB	HR52_18225	Rifampicin	D537N
Aeromonas hydrophila	rpoB	HR52_18225	Rifampicin	L554P
Aeromonas hydrophila	rpoB	HR52_18225	Rifampicin	L1274P
Aeromonas veronii	gyrA	AO744_12715	Fluoroquinolone (Ciprofloxacin / Levofloxacin / Norfloxacin)	S83I
Amycolatopsis kentuckyensis	rpoB		Rifampin	D427Q
Amycolatopsis kentuckyensis	rpoB		Rifampin	L432I
Amycolatopsis kentuckyensis	rpoB		Rifampin	S433D
Amycolatopsis mediterranei	rpoB	DV26_16210	Rifampin	D427Q
Amycolatopsis mediterranei	rpoB	DV26_16210	Rifampin	L432I
Amycolatopsis mediterranei	rpoB	DV26_16210	Rifampin	S433D
Arcobacter butzleri	gyrA	AF80_03480	Quinolone	T85I	-3.624	Deleterious
Avian-pathogenic Escherichia coli	gyrA		Fluoroquinolone (Ciprofloxacin)	S83L
Avian-pathogenic Escherichia coli	gyrA		Fluoroquinolone (Ciprofloxacin)	D87N
Bacillus anthracis	gyrB	HYU01_00030 , HYU01_17875	Fluoroquinolone	N470D	-4.409	Deleterious
Bacillus subtilis	gidB / rsmG	EF83_13975	Streptomycin	T42N	-4.97	Deleterious
Bacillus subtilis	gidB / rsmG	EF83_13975	Streptomycin	V70Stop
Bacillus subtilis	gidB / rsmG	EF83_13975	Streptomycin	GA77insertion
Bacillus subtilis	gidB / rsmG	EF83_13975	Streptomycin	A78E	-4.902	Deleterious
Bacillus subtilis	gidB / rsmG	EF83_13975	Streptomycin	G81V	-8.956	Deleterious
Bacillus subtilis	gidB / rsmG	EF83_13975	Streptomycin	R105W	-7.955	Deleterious
Bacillus subtilis	gidB / rsmG	EF83_13975	Streptomycin	L109Stop
Bacillus subtilis	gidB / rsmG	EF83_13975	Streptomycin	E110Stop
Bacillus subtilis	gidB / rsmG	EF83_13975	Streptomycin	D126Stop
Bacillus subtilis	gidB / rsmG	EF83_13975	Streptomycin	G167Stop
Bacillus subtilis	gidB / rsmG	EF83_13975	Streptomycin	V214Stop
Bacillus subtilis	gidB / rsmG	EF83_13975	Streptomycin	AtoP177-236Deletion
Bacillus subtilis	gidB / rsmG	EF83_13975	Streptomycin	LI203-215Deletion	-62.363	Deleterious
Bacillus subtilis	gidB / rsmG	EF83_13975	Streptomycin	AG78-79Deletion	-20.841	Deleterious
Bacillus subtilis	gidB / rsmG	EF83_13975	Streptomycin	NANA
Bacillus subtilis	rpoB	EF83_19560	Rifampicin	L467P	-6.273	Deleterious
Bacillus subtilis	rpoB	EF83_19560	Rifampicin	Q469R	-3.58	Deleterious
Bacillus subtilis	rpoB	EF83_19560	Rifampicin	Q469L	-6.27	Deleterious
Bacillus subtilis	rpoB	EF83_19560	Rifampicin	Q469K	-3.58	Deleterious
Bacillus subtilis	rpoB	EF83_19560	Rifampicin	A478N	-2.945	Deleterious
Bacillus subtilis	rpoB	EF83_19560	Rifampicin	A478V	-3.17	Deleterious
Bacillus subtilis	rpoB	EF83_19560	Rifampicin	H482R	-6.606	Deleterious
Bacillus subtilis	rpoB	EF83_19560	Rifampicin	H482D	-7.343	Deleterious
Bacillus subtilis	rpoB	EF83_19560	Rifampicin	H482P	-8.4	Deleterious
Bacillus subtilis	rpoB	EF83_19560	Rifampicin	H482Y	-5.124	Deleterious
Bacillus subtilis	rpoB	EF83_19560	Rifampicin	R484P	-6.279	Deleterious
Bacillus subtilis	rpoB	EF83_19560	Rifampicin	S487L	-5.375	Deleterious
Bacillus subtilis	rpoB	EF83_19560	Rifampicin	A488P	-4.452	Deleterious
Bacillus subtilis	rpoB	EF83_19560	Rifampicin	H507R	-7.177	Deleterious
Bacillus subtilis	rpsL	EF83_17525	Streptomycin	P22S	-6.095	Deleterious
Bacillus subtilis	rpsL	EF83_17525	Streptomycin	K56R	-2.647	Deleterious
Bacillus subtilis	rpsL	EF83_17525	Streptomycin	K56R	-2.647	Deleterious
Bacillus subtilis	rpsL	EF83_17525	Streptomycin	K56R	-2.647	Deleterious
Bacillus subtilis	rpsL	EF83_17525	Streptomycin	K56N	-4.484	Deleterious
Bacillus subtilis	rpsL	EF83_17525	Streptomycin	K56N	-4.484	Deleterious
Bacillus subtilis	rpsL	EF83_17525	Streptomycin	K56Q	-3.585	Deleterious
Bacillus subtilis	rpsL	EF83_17525	Streptomycin	K56Q	-3.585	Deleterious
Bacillus subtilis	rpsL	EF83_17525	Streptomycin	K56I	-7.203	Deleterious
Bacillus subtilis	rpsL	EF83_17525	Streptomycin	K56T	-5.39	Deleterious
Bacillus subtilis	rpsL	EF83_17525	Streptomycin	K56T	-5.39	Deleterious
Bacillus velezensis	rpoB	NG74_00131	Rifampicin	Q472R
Bacillus velezensis	rpoB	NG74_00131	Rifampicin	H485R
Bacillus velezensis	rpoB	NG74_00131	Rifampicin	H485D
Bacillus velezensis	rpoB	NG74_00131	Rifampicin	H485C
Bacillus velezensis	rpoB	NG74_00131	Rifampicin	H485Y
Bacillus velezensis	rpoB	NG74_00131	Rifampicin	S490L
Bacillus velezensis	rpoB	NG74_00131	Rifampicin	S617F
Bacteroides fragilis	gyrA	IB64_02590	Fluoroquinolone	S82F	-5.083	Deleterious
Bacteroides fragilis	gyrB	IB64_15450	Fluoroquinolone	L415V
Bacteroides fragilis	gyrB	IB64_15450	Fluoroquinolone	E478K
Bartonella bacilliformis	gyrB	BARBAKC583_1346	Fluoroquinolone (Ciprofloxacin)	E475K	-1.168	Neutral
Bartonella bacilliformis	rpoB	BARBAKC583_0571	Rifampicin	Q527R	-3.873	Deleterious
Bartonella bacilliformis	rpoB	BARBAKC583_0571	Rifampicin	H540Y	-5.796	Deleterious
Bartonella bacilliformis	rpoB	BARBAKC583_0571	Rifampicin	S545F	-5.802	Deleterious
Bartonella bacilliformis	rpoB	BARBAKC583_0571	Rifampicin	S588Y	-5.821	Deleterious
Bifidobacterium bifidum	rpsL	BIFI_1788	Streptomycin	K43R	-2.681	Deleterious
Bifidobacterium breve	rpsL		Streptomycin	K43R
Bifidobacterium infantis	rpoB	BLIC_e02244	Rifaximin	Q513R
Borrelia burgdorferi	gyrB	BB_0436	Coumermycin A1	R133G	-6.067	Deleterious
Borrelia burgdorferi	gyrB	BB_0436	Coumermycin A1	R133I	-6.672	Deleterious
Borrelia burgdorferi	rpsL	BB_0387	Streptomycin	K88E	-3.818	Deleterious
Brachyspira hyodysenteriae	gyrB	SZ44_05815	Coumermycin A1	G78C	-8.213	Deleterious
Brachyspira hyodysenteriae	gyrB	SZ44_05815	Coumermycin A1	G78S	-5.475	Deleterious
Brachyspira hyodysenteriae	gyrB	SZ44_05815	Coumermycin A1	T166A	-4.972	Deleterious
Brucella abortus	rpoB	DK54_1403	Rifampicin	D526Y	-8.53	Deleterious
Brucella melitensis	rpoB	BV91_13615	Rifampicin	V154F	-4.774	Deleterious
Brucella melitensis	rpoB	BV91_13615	Rifampicin	D156Y
Brucella melitensis	rpoB	BV91_13615	Rifampicin	D526N	-4.724	Deleterious
Brucella melitensis	rpoB	BV91_13615	Rifampicin	D526G	-6.646	Deleterious
Brucella melitensis	rpoB	BV91_13615	Rifampicin	H536L	-10.609	Deleterious
Brucella melitensis	rpoB	BV91_13615	Rifampicin	H536Y	-5.786	Deleterious
Brucella melitensis	rpoB	BV91_13615	Rifampicin	R539S	-5.802	Deleterious
Brucella melitensis	rpoB	BV91_13615	Rifampicin	S541L	-5.798	Deleterious
Brucella melitensis	rpoB	BV91_13615	Rifampicin	P574L	-9.39	Deleterious
Campylobacter coli	gyrA	VC76_04995	Fluoroquinolone (Enrofloxacin)	T86I	-3.687	Deleterious
Campylobacter coli	gyrB	VC76_00015	Fluoroquinolone (Ciprofloxacin)	M491L	-2.397	Neutral
Campylobacter coli	rpsL	VC76_02580	Streptomycin	K43R	-2.628	Deleterious
Campylobacter coli	rpsL	VC76_02580	Streptomycin	K88R	-2.703	Deleterious
Campylobacter jejuni	gyrA	CJJ5050_08730	Fluoroquinolone (Ciprofloxacin)	K21K	0	Neutral
Campylobacter jejuni	gyrA	CJJ5050_08730	Fluoroquinolone (Enrofloxacin)	S22G	-2.009	Neutral
Campylobacter jejuni	gyrA	CJJ5050_08730	Fluoroquinolone	S22G	-2.009	Neutral
Campylobacter jejuni	gyrA	CJJ5050_08730	Fluoroquinolone (Ciprofloxacin)	Y24Y	0	Neutral
Campylobacter jejuni	gyrA	CJJ5050_08730	Fluoroquinolone (Ciprofloxacin)	S28S	0	Neutral
Campylobacter jejuni	gyrA	CJJ5050_08730	Fluoroquinolone (Ciprofloxacin)	A39S
Campylobacter jejuni	gyrA	CJJ5050_08730	Fluoroquinolone (Ciprofloxacin)	D39D	0	Neutral
Campylobacter jejuni	gyrA	CJJ5050_08730	Fluoroquinolone (Ciprofloxacin)	R48K
Campylobacter jejuni	gyrA	CJJ5050_08730	Fluoroquinolone (Ciprofloxacin)	E59E	0	Neutral
Campylobacter jejuni	gyrA	CJJ5050_08730	Fluoroquinolone (Ciprofloxacin)	E63E
Campylobacter jejuni	gyrA	CJJ5050_08730	Fluoroquinolone (Ciprofloxacin)	Q69Q
Campylobacter jejuni	gyrA	CJJ5050_08730	Fluoroquinolone (Ciprofloxacin)	G78G	0	Neutral
Campylobacter jejuni	gyrA	CJJ5050_08730	Fluoroquinolone (Ciprofloxacin)	H81H	0	Neutral
Campylobacter jejuni	gyrA	CJJ5050_08730	Fluoroquinolone (Ciprofloxacin)	T85A
Campylobacter jejuni	gyrA	CJJ5050_08730	Nalidixic Acid	T86A	-1.944	Neutral
Campylobacter jejuni	gyrA	CJJ5050_08730	Fluoroquinolone	T86I	-3.321	Deleterious
Campylobacter jejuni	gyrA	CJJ5050_08730	Fluoroquinolone (Enrofloxacin)	T86I	-3.321	Deleterious
Campylobacter jejuni	gyrA	CJJ5050_08730	Fluoroquinolone	T86I	-3.321	Deleterious
Campylobacter jejuni	gyrA	CJJ5050_08730	Fluoroquinolone (Ciprofloxacin)	K97K
Campylobacter jejuni	gyrA	CJJ5050_08730	Fluoroquinolone (Ciprofloxacin)	P104S	-3.377	Deleterious
Campylobacter jejuni	gyrA	CJJ5050_08730	Fluoroquinolone (Ciprofloxacin)	G110G	0	Neutral
Campylobacter jejuni	gyrA	CJJ5050_08730	Fluoroquinolone (Ciprofloxacin)	V117V
Campylobacter jejuni	gyrA	CJJ5050_08730	Fluoroquinolone (Ciprofloxacin)	I118I
Campylobacter jejuni	gyrA	CJJ5050_08730	Fluoroquinolone (Ciprofloxacin)	S119S	0	Neutral
Campylobacter jejuni	gyrA	CJJ5050_08730	Fluoroquinolone (Ciprofloxacin)	A120A	0	Neutral
Campylobacter jejuni	gyrA	CJJ5050_08730	Fluoroquinolone (Ciprofloxacin)	A122S	-2.89	Deleterious
Campylobacter jejuni	gyrA	CJJ5050_08730	Fluoroquinolone (Ciprofloxacin)	E136D	-2.718	Deleterious
Campylobacter jejuni	gyrA	CJJ5050_08730	Fluoroquinolone (Ciprofloxacin)	S137S
Campylobacter jejuni	gyrA	CJJ5050_08730	Fluoroquinolone (Ciprofloxacin)	S145S
Campylobacter jejuni	gyrA	CJJ5050_08730	Fluoroquinolone (Ciprofloxacin)	F149F
Campylobacter jejuni	gyrA	CJJ5050_08730	Fluoroquinolone (Ciprofloxacin)	V149I	-0.305	Neutral
Campylobacter jejuni	gyrA	CJJ5050_08730	Fluoroquinolone (Ciprofloxacin)	Y152Y	0	Neutral
Campylobacter jejuni	gyrA	CJJ5050_08730	Fluoroquinolone (Ciprofloxacin)	S157S	0	Neutral
Campylobacter jejuni	gyrA	CJJ5050_08730	Fluoroquinolone (Ciprofloxacin)	V161V	0	Neutral
Campylobacter jejuni	gyrA	CJJ5050_08730	Fluoroquinolone (Enrofloxacin)	N203S	-3.919	Deleterious
Campylobacter jejuni	gyrA	CJJ5050_08730	Fluoroquinolone (Enrofloxacin)	A206V	0.83	Neutral
Campylobacter jejuni	gyrA	CJJ5050_08730	Fluoroquinolone	R285K
Campylobacter jejuni	gyrB	CJJ5050_15010	Fluoroquinolone (Ciprofloxacin)	R432R	0	Neutral
Campylobacter jejuni	gyrB	CJJ5050_15010	Fluoroquinolone (Ciprofloxacin)	F436F	0	Neutral
Campylobacter jejuni	gyrB	CJJ5050_15010	Fluoroquinolone (Ciprofloxacin)	L454L	0	Neutral
Campylobacter jejuni	gyrB	CJJ5050_15010	Fluoroquinolone (Ciprofloxacin)	G471G	0	Neutral
Campylobacter jejuni	gyrB	CJJ5050_15010	Fluoroquinolone (Ciprofloxacin)	L483L	0	Neutral
Campylobacter jejuni	gyrB	CJJ5050_15010	Nalidixic Acid / Fluoroquinolone (Ciprofloxacin)	NANA
Campylobacter sps.	gyrA		Nalidixic Acid / Fluoroquinolone (Ciprofloxacin)	T86I
Campylobacter upsaliensis	gidB / rsmG	CUP1073	Streptomycin	H6D	0.666	Neutral
Campylobacter upsaliensis	gidB / rsmG	CUP1073	Streptomycin	E9K	-0.594	Neutral
Campylobacter upsaliensis	gidB / rsmG	CUP1073	Streptomycin	I11F	-0.475	Neutral
Campylobacter upsaliensis	gidB / rsmG	CUP1073	Streptomycin	I11T	0.382	Neutral
Campylobacter upsaliensis	gidB / rsmG	CUP1073	Streptomycin	L13Stop
Campylobacter upsaliensis	gidB / rsmG	CUP1073	Streptomycin	A61I	1.417	Neutral
Campylobacter upsaliensis	gidB / rsmG	CUP1073	Streptomycin	A92S	-1.058	Neutral
Campylobacter upsaliensis	gidB / rsmG	CUP1073	Streptomycin	I100V	0.178	Neutral
Campylobacter upsaliensis	gidB / rsmG	CUP1073	Streptomycin	T108H	-1.111	Neutral
Campylobacter upsaliensis	gidB / rsmG	CUP1073	Streptomycin	F110I	0.033	Neutral
Campylobacter upsaliensis	gidB / rsmG	CUP1073	Streptomycin	V114A	-3.6	Deleterious
Campylobacter upsaliensis	gidB / rsmG	CUP1073	Streptomycin	T119A	0.17	Neutral
Campylobacter upsaliensis	gidB / rsmG	CUP1073	Streptomycin	E120Q	-0.892	Neutral
Campylobacter upsaliensis	gidB / rsmG	CUP1073	Streptomycin	M132R	-2.783	Deleterious
Campylobacter upsaliensis	gidB / rsmG	CUP1073	Streptomycin	R133K	1.058	Neutral
Campylobacter upsaliensis	gidB / rsmG	CUP1073	Streptomycin	A134Q	-1.775	Neutral
Campylobacter upsaliensis	gidB / rsmG	CUP1073	Streptomycin	D136I	-1.817	Neutral
Campylobacter upsaliensis	gidB / rsmG	CUP1073	Streptomycin	L137Stop
Campylobacter upsaliensis	gidB / rsmG	CUP1073	Streptomycin	L144Stop
Campylobacter upsaliensis	gidB / rsmG	CUP1073	Streptomycin	Y154L	-6.433	Deleterious
Campylobacter upsaliensis	gidB / rsmG	CUP1073	Streptomycin	K155Stop
Campylobacter upsaliensis	gidB / rsmG	CUP1073	Streptomycin	A159V	2.1	Neutral
Campylobacter upsaliensis	gidB / rsmG	CUP1073	Streptomycin	Q160K	-0.322	Neutral
Campylobacter upsaliensis	gidB / rsmG	CUP1073	Streptomycin	D165G	0.553	Neutral
Campylobacter upsaliensis	gidB / rsmG	CUP1073	Streptomycin	R168D	0.927	Neutral
Campylobacter upsaliensis	gidB / rsmG	CUP1073	Streptomycin	R168H	-0.017	Neutral
Campylobacter upsaliensis	gidB / rsmG	CUP1073	Streptomycin	T183N	0.711	Neutral
Campylobacter upsaliensis	gidB / rsmG	CUP1073	Streptomycin	F184L	0.678	Neutral
Campylobacter upsaliensis	gidB / rsmG	CUP1073	Streptomycin	F184S	0.956	Neutral
Campylobacter upsaliensis	gidB / rsmG	CUP1073	Streptomycin	K185T	-0.922	Neutral
Campylobacter upsaliensis	gidB / rsmG	CUP1073	Streptomycin	F187S	0.097	Neutral
Campylobacter upsaliensis	gidB / rsmG	CUP1073	Streptomycin	R189H	-0.058	Neutral
Campylobacter upsaliensis	gidB / rsmG	CUP1073	Streptomycin	K190E	0.133	Neutral
Campylobacter upsaliensis	gidB / rsmG	CUP1073	Streptomycin	I191L	0.117	Neutral
Campylobacter upsaliensis	gidB / rsmG	CUP1073	Streptomycin	I191T	-0.183	Neutral
Campylobacter upsaliensis	gidB / rsmG	CUP1073	Streptomycin	NA187-191
Campylobacter upsaliensis	gidB / rsmG	CUP1073	Streptomycin	NA188-190
Campylobacter upsaliensis	gidB / rsmG	CUP1073	Streptomycin	EIL47-49KSStop
Campylobacter upsaliensis	rpsL	CUP1684	Streptomycin	K88R
Chlamydia trachomatis	rpoB	O169_01700	Rifalazil	V136F	-4.748	Deleterious
Chlamydia trachomatis	rpoB	O169_01700	Rifampin / Rifalazil	H471Y	-5.58	Deleterious
Chlamydophila pneumoniae	rpoB	CpB0081	Rifampin	L456I	-1.976	Neutral
Chlamydophila pneumoniae	rpoB	CpB0081	Rifalazil	D461E	-3.949	Deleterious
Citrobacter freundii	gyrA	AB07_1363	Fluoroquinolone (Ciprofloxacin / Levofloxacin) / Nalidixic Acid	T83I	-3.545	Deleterious
Clostridium difficile	gyrA	BG47_01785	Quinolone	T82I	-2.326	Neutral
Clostridium difficile	gyrB	BG47_01780	Fluoroquinolone (Moxifloxacin)	S366A	-0.464	Neutral
Clostridium difficile	gyrB	BG47_01780	Fluoroquinolone (Moxifloxacin)	D426N	-4.341	Deleterious
Clostridium difficile	gyrB	BG47_01780	Fluoroquinolone (Moxifloxacin)	D426N	-4.341	Deleterious
Clostridium difficile	gyrB	BG47_01780	Fluoroquinolone	D426V	-8.564	Deleterious
Clostridium difficile	gyrB	BG47_01780	Fluoroquinolone (Moxifloxacin)	D426V	-8.564	Deleterious
Clostridium difficile	gyrB	BG47_01780	Fluoroquinolone (Ciprofloxacin / Moxifloxacin)	R447L	-6.331	Deleterious
Clostridium difficile	gyrB	BG47_01780	Fluoroquinolone (Moxifloxacin)	E466K	-3.238	Deleterious
Clostridium difficile	rpoB	BG47_13730	Rifampin	H502N	-5.197	Deleterious
Clostridium difficile	rpoB	BG47_13730	Rifampin	R505K	-2.904	Deleterious
Clostridium difficile	rpoB	BG47_13730	Rifampin	I548M	-2.897	Deleterious
Clostridium saccharoperbutylacetonicum	rpoB	Cspa_c01810	Rifampicin	H437R
Clostridium saccharoperbutylacetonicum	rpoB	Cspa_c01810	Rifampicin	H437Y
Clostridium saccharoperbutylacetonicum	rpoB	Cspa_c01810	Rifampicin	R505K	-2.879	Deleterious
Clostridium saccharoperbutylacetonicum	rpsL	Cspa_c01830	Streptomycin	K43N	-4.489	Deleterious
Corynebacterium glutamicum	rpsL	CGLAR1_02900	Streptomycin	K43R	-2.65	Deleterious
Corynebacterium striatum	gyrA	WU85_09410	Fluoroquinolone	S87A	-1.338	Neutral
Corynebacterium striatum	gyrA	WU85_09410	Fluoroquinolone	S87F	-4.522	Deleterious
Corynebacterium striatum	gyrA	WU85_09410	Fluoroquinolone	S87Y	-4.524	Deleterious
Corynebacterium striatum	gyrA	WU85_09410	Fluoroquinolone	D91A	-7.803	Deleterious
Corynebacterium striatum	gyrA	WU85_09410	Fluoroquinolone	D91G	-6.768	Deleterious
Coxiella burnetii	gyrB	VO67_11285	Fluoroquinolone (Levofloxacin)	S431P
Coxiella burnetii	gyrB	VO67_11285	Fluoroquinolone (Levofloxacin)	M518I
Cutibacterium acnes	gyrA	AK828_05630	Fluoroquinolone (Levofloxacin)	G99D	-6.948	Deleterious
Cutibacterium acnes	gyrA	AK828_05630	Fluoroquinolone (Levofloxacin)	D100N	-4.967	Deleterious
Cutibacterium acnes	gyrA	AK828_05630	Fluoroquinolone (Levofloxacin)	D100G	-6.953	Deleterious
Cutibacterium acnes	gyrA	AK828_05630	Fluoroquinolone (Levofloxacin)	D100H	-6.953	Deleterious
Cutibacterium acnes	gyrA	AK828_05630	Fluoroquinolone (Levofloxacin)	S101L	-4.612	Deleterious
Cutibacterium acnes	gyrA	AK828_05630	Fluoroquinolone (Levofloxacin)	S101W	-5.621	Deleterious
Cutibacterium acnes	gyrA	AK828_05630	Fluoroquinolone (Levofloxacin)	A102P	-3.968	Deleterious
Cutibacterium acnes	gyrA	AK828_05630	Fluoroquinolone (Levofloxacin)	D105G	-6.834	Deleterious
Cutibacterium acnes	gyrA	AK828_05630	Fluoroquinolone (Levofloxacin)	D105H	-6.88	Deleterious
Deinococcus radiodurans	rpoB	DR_0912	Rifampicin	I153F	-3.936	Deleterious
Deinococcus radiodurans	rpoB	DR_0912	Rifampicin	S418P	-4.916	Deleterious
Deinococcus radiodurans	rpoB	DR_0912	Rifampicin	L420R	-5.925	Deleterious
Deinococcus radiodurans	rpoB	DR_0912	Rifampicin	Q422L	-6.911	Deleterious
Deinococcus radiodurans	rpoB	DR_0912	Rifampicin	D425N	-4.915	Deleterious
Deinococcus radiodurans	rpoB	DR_0912	Rifampicin	D425Y	-8.855	Deleterious
Deinococcus radiodurans	rpoB	DR_0912	Rifampicin	D425V	-8.859	Deleterious
Deinococcus radiodurans	rpoB	DR_0912	Rifampicin	H435Q	-7.446	Deleterious
Deinococcus radiodurans	rpoB	DR_0912	Rifampicin	H435L	-10.407	Deleterious
Deinococcus radiodurans	rpoB	DR_0912	Rifampicin	H435P	-9.423	Deleterious
Deinococcus radiodurans	rpoB	DR_0912	Rifampicin	H435Y	-5.72	Deleterious
Deinococcus radiodurans	rpoB	DR_0912	Rifampicin	R438H	-4.933	Deleterious
Deinococcus radiodurans	rpoB	DR_0912	Rifampicin	L439Q
Deinococcus radiodurans	rpoB	DR_0912	Rifampicin	S440F	-5.893	Deleterious
Deinococcus radiodurans	rpoB	DR_0912	Rifampicin	G443R	-7.908	Deleterious
Deinococcus radiodurans	rpoB	DR_0912	Rifampicin	E471K	-3.956	Deleterious
Deinococcus radiodurans	rpoB	DR_0912	Rifampicin	P473L	-9.897	Deleterious
Deinococcus radiodurans	rpoB	DR_0912	Rifampicin	G479S	-5.946	Deleterious
Deinococcus radiodurans	rpoB	DR_0912	Rifampicin	I481L	-1.983	Neutral
Deinococcus radiodurans	rpoB	DR_0912	Rifampicin	I481M	-2.973	Deleterious
Deinococcus radiodurans	rpoB	DR_0912	Rifampicin	I481F	-3.967	Deleterious
Deinococcus radiodurans	rpoB	DR_0912	Rifampicin	NANA
Enterobacter aerogenes	gyrA		Fluoroquinolone (Ciprofloxacin / Levofloxacin) / Nalidixic Acid	T83I
Enterobacter cloacae	gyrA	MC57_23210	Fluoroquinolone (Ciprofloxacin / Levofloxacin) / Nalidixic Acid	S83F
Enterobacter cloacae	gyrA	MC57_23210	Fluoroquinolone (Ciprofloxacin / Levofloxacin) / Nalidixic Acid	S83Y
Enterobacter cloacae	gyrA	MC57_23210	Fluoroquinolone (Ciprofloxacin / Levofloxacin) / Nalidixic Acid	D87A
Enterobacter cloacae	gyrA	MC57_23210	Fluoroquinolone (Ciprofloxacin / Levofloxacin) / Nalidixic Acid	D87N
Enterobacter cloacae	gyrA	MC57_23210	Fluoroquinolone (Ciprofloxacin / Levofloxacin) / Nalidixic Acid	D87G
Enterobacter cloacae	gyrB	MC57_08020	Fluoroquinolone (Ciprofloxacin / Levofloxacin)	S463A
Enterobacter cloacae	gyrB	MC57_08020	Fluoroquinolone (Ciprofloxacin / Levofloxacin)	S464F
Enterococcus faecalis	gyrA	EE55_10450	Fluoroquinolone	S83R	-4.642	Deleterious
Enterococcus faecalis	gyrA	EE55_10450	Fluoroquinolone	S83I	-5.514	Deleterious
Enterococcus faecalis	gyrA	EE55_10450	Fluoroquinolone	S83F	-5.561	Deleterious
Enterococcus faecalis	gyrA	EE55_10450	Fluoroquinolone	S83Y	-5.566	Deleterious
Enterococcus faecalis	gyrA	EE55_10450	Fluoroquinolone	E87G	-5.973	Deleterious
Enterococcus faecalis	rpoB	EE55_15170	Rifampicin	V138F	-4.498	Deleterious
Enterococcus faecalis	rpoB	EE55_15170	Rifampicin	Q476K	-3.58	Deleterious
Enterococcus faecalis	rpoB	EE55_15170	Rifampicin	G485D	-1.996	Neutral
Enterococcus faecalis	rpoB	EE55_15170	Cephalosporin (Cefuroxime / Ceftriaxone And Ceftazidime) / Rifampicin	H486Y	-6.451	Deleterious
Enterococcus faecalis	rpoB	EE55_15170	Rifampicin	H489R	-7.143	Deleterious
Enterococcus faecalis	rpoB	EE55_15170	Rifampicin	H489D	-8.244	Deleterious
Enterococcus faecalis	rpoB	EE55_15170	Rifampicin	H489P	-5.058	Deleterious
Enterococcus faecalis	rpoB	EE55_15170	Rifampicin	H489Y	-4.476	Deleterious
Enterococcus faecalis	rpoB	EE55_15170	Rifampicin	R492H	-5.375	Deleterious
Enterococcus faecalis	rpoB	EE55_15170	Rifampicin	S494L
Enterococcus faecium	gyrA	LK25_09795	Fluoroquinolone	S83R
Enterococcus faecium	gyrA	LK25_09795	Fluoroquinolone	S83I
Enterococcus faecium	gyrA	LK25_09795	Fluoroquinolone	S83F
Enterococcus faecium	gyrA	LK25_09795	Fluoroquinolone	S83Y
Enterococcus faecium	gyrA	LK25_09795	Fluoroquinolone (Levofloxacin)	S84R
Enterococcus faecium	gyrA	LK25_09795	Fluoroquinolone (Levofloxacin)	S84I
Enterococcus faecium	gyrA	LK25_09795	Fluoroquinolone (Levofloxacin)	S84Y
Enterococcus faecium	gyrA	LK25_09795	Fluoroquinolone	E87G
Enterococcus faecium	gyrA	LK25_09795	Fluoroquinolone (Levofloxacin)	E88Q
Enterococcus faecium	gyrA	LK25_09795	Fluoroquinolone (Levofloxacin)	E88G
Enterococcus faecium	gyrA	LK25_09795	Fluoroquinolone (Levofloxacin)	E88K
Enterococcus faecium	rpoB	LK25_14925	Rifampicin	V138I
Enterococcus faecium	rpoB	LK25_14925	Rifampicin	V138F
Enterococcus faecium	rpoB	LK25_14925	Rifampicin	Q476R
Enterococcus faecium	rpoB	LK25_14925	Rifampicin	Q476K
Enterococcus faecium	rpoB	LK25_14925	Rifampicin	D479Y
Enterococcus faecium	rpoB	LK25_14925	Rifampicin	D479V
Enterococcus faecium	rpoB	LK25_14925	Rifampicin	G485D
Enterococcus faecium	rpoB	LK25_14925	Rifampicin	G485V
Enterococcus faecium	rpoB	LK25_14925	Ceftriaxone / Rifampicin	H486Y
Enterococcus faecium	rpoB	LK25_14925	Rifampicin	H489R
Enterococcus faecium	rpoB	LK25_14925	Rifampicin	H489D
Enterococcus faecium	rpoB	LK25_14925	Rifampicin	H489P
Enterococcus faecium	rpoB	LK25_14925	Rifampicin	R492H
Enterococcus faecium	rpoB	LK25_14925	Rifampicin	S494L
Erwinia amylovora	rpsL	LA635_3088	Streptomycin	K43R
Erwinia amylovora	rpsL	LA635_3088	Streptomycin	K43R
Erwinia carotovora	rpsL		Streptomycin	K43R
Erwinia carotovora	rpsL		Streptomycin	K43N
Erwinia carotovora	rpsL		Streptomycin	K43T
Escherichia coli	gidB / rsmG	HUS2011_4511	Streptomycin	D56A	-7.97	Deleterious
Escherichia coli	gidB / rsmG	HUS2011_4511	Streptomycin	P56Y
Escherichia coli	gidB / rsmG	HUS2011_4511	Streptomycin	D71A	-7.977	Deleterious
Escherichia coli	gidB / rsmG	HUS2011_4511	Streptomycin	G75A	-5.983	Deleterious
Escherichia coli	gidB / rsmG	HUS2011_4511	Streptomycin	G77A	-5.983	Deleterious
Escherichia coli	gidB / rsmG	HUS2011_4511	Streptomycin	P79A	-7.977	Deleterious
Escherichia coli	gidB / rsmG	HUS2011_4511	Streptomycin	K87R
Escherichia coli	gidB / rsmG	HUS2011_4511	Streptomycin	D96A	-7.98	Deleterious
Escherichia coli	gidB / rsmG	HUS2011_4511	Streptomycin	K100A	-5.985	Deleterious
Escherichia coli	gidB / rsmG	HUS2011_4511	Streptomycin	R101A	-5.985	Deleterious
Escherichia coli	gidB / rsmG	HUS2011_4511	Streptomycin	R139A	-5.966	Deleterious
Escherichia coli	gidB / rsmG	HUS2011_4511	Streptomycin	R197A	-5.953	Deleterious
Escherichia coli	gidB / rsmG	HUS2011_4511	Streptomycin	NANA
Escherichia coli	gyrA	b2231	Fluoroquinolone	Y50C	-5.587	Deleterious
Escherichia coli	gyrA	b2231	Nalidixic Acid	S83A	-2.112	Neutral
Escherichia coli	gyrA	b2231	Fluoroquinolone (Ciprofloxacin / Levofloxacin) / Nalidixic Acid	S83A	-2.112	Neutral
Escherichia coli	gyrA	b2231	Fluoroquinolone	S83L	-4.203	Deleterious
Escherichia coli	gyrA	b2231	Fluoroquinolone (Ciprofloxacin / Levofloxacin) / Nalidixic Acid	S83L	-4.203	Deleterious
Escherichia coli	gyrA	b2231	Nalidixic Acid / Fluoroquinolone (Ciprofloxacin) / Triclosan	S83F	-4.559	Deleterious
Escherichia coli	gyrA	b2231	Fluoroquinolone	D87N	-4.544	Deleterious
Escherichia coli	gyrA	b2231	Fluoroquinolone (Ciprofloxacin / Levofloxacin) / Nalidixic Acid	D87N	-4.544	Deleterious
Escherichia coli	gyrA	b2231	Nalidixic Acid	D87G	-6.486	Deleterious
Escherichia coli	gyrA	b2231	Fluoroquinolone (Ciprofloxacin / Levofloxacin) / Nalidixic Acid	D87G	-6.486	Deleterious
Escherichia coli	gyrA	b2231	Fluoroquinolone (Ciprofloxacin)	D87H	-6.331	Deleterious
Escherichia coli	gyrA	b2231	Nalidixic Acid	D87Y	-8.258	Deleterious
Escherichia coli	gyrA	b2231	Fluoroquinolone (Ciprofloxacin / Levofloxacin) / Nalidixic Acid	D87Y	-8.258	Deleterious
Escherichia coli	gyrB	HUS2011_4464	Fluoroquinolone	D426N	-3.588	Deleterious
Escherichia coli	gyrB	HUS2011_4464	Fluoroquinolone (Ciprofloxacin)	S431P	-3.546	Deleterious
Escherichia coli	gyrB	HUS2011_4464	Fluoroquinolone (Ciprofloxacin)	K447E	-2.866	Deleterious
Escherichia coli	gyrB	HUS2011_4464	Fluoroquinolone	K447E	-2.866	Deleterious
Escherichia coli	gyrB	HUS2011_4464	Fluoroquinolone	F458V	-4.932	Deleterious
Escherichia coli	gyrB	HUS2011_4464	Fluoroquinolone (Ciprofloxacin)	S464F	-4.209	Deleterious
Escherichia coli	gyrB	HUS2011_4464	Fluoroquinolone (Ciprofloxacin)	S464Y	-4.21	Deleterious
Escherichia coli	gyrB	HUS2011_4464	Fluoroquinolone (Ciprofloxacin)	E466D	-2.109	Neutral
Escherichia coli	gyrB	HUS2011_4464	Fluoroquinolone (Moxifloxacin)	E466insertion
Escherichia coli	gyrB	HUS2011_4464	Fluoroquinolone	A468P	-2.031	Neutral
Escherichia coli	gyrB	HUS2011_4464	Nalidixic Acid / Fluoroquinolone (Ciprofloxacin)	S492N	0.469	Neutral
Escherichia coli	gyrB	HUS2011_4464	Quinolone	S492N	0.469	Neutral
Escherichia coli	rpoB	HUS2011_4752	Rifampicin	V146F	-4.405	Deleterious
Escherichia coli	rpoB	HUS2011_4752	Fluoroquinolone (Ciprofloxacin)	S455Duplication	-9.42	Deleterious
Escherichia coli	rpoB	HUS2011_4752	Rifampicin	Q513L	-6.621	Deleterious
Escherichia coli	rpoB	HUS2011_4752	Rifampicin	D516N	-4.697	Deleterious
Escherichia coli	rpoB	HUS2011_4752	Rifampin	D516G	-6.558	Deleterious
Escherichia coli	rpoB	HUS2011_4752	Rifampicin	Q517H	-4.738	Deleterious
Escherichia coli	rpoB	HUS2011_4752	Rifampin	S522F	-5.558	Deleterious
Escherichia coli	rpoB	HUS2011_4752	Rifampicin	H526Y	-5.684	Deleterious
Escherichia coli	rpoB	HUS2011_4752	Rifampin	R529H	-4.749	Deleterious
Escherichia coli	rpoB	HUS2011_4752	Streptolydigin	G544D	-6.655	Deleterious
Escherichia coli	rpoB	HUS2011_4752	Streptolydigin	F545S	-7.606	Deleterious
Escherichia coli	rpoB	HUS2011_4752	Rifampicin	P564L	-9.503	Deleterious
Escherichia coli	rpoB	HUS2011_4752	Bicyclomycin	H1244Q	-7.536	Deleterious
Escherichia coli	rpoB	HUS2011_4752	Fluoroquinolone (Ciprofloxacin)	A1277V	-3.752	Deleterious
Escherichia coli	rpoB	HUS2011_4752	Fluoroquinolone (Ciprofloxacin)	VDDI442 - 445 Deletion	-30.61	Deleterious
Escherichia coli	rpsL	HUS2011_3971	Streptomycin	K43R	-2.591	Deleterious
Escherichia coli	rpsL	HUS2011_3971	Streptomycin	K43N	-4.612	Deleterious
Escherichia coli	rpsL	HUS2011_3971	Streptomycin	K43I	-7.465	Deleterious
Escherichia coli	rpsL	HUS2011_3971	Streptomycin	K43T	-5.562	Deleterious
Escherichia coli	rpsL	HUS2011_3971	Streptomycin	K43T	-5.562	Deleterious
Escherichia coli	rpsL	HUS2011_3971	Streptomycin	K88R	-2.453	Neutral
Escherichia coli	rpsL	HUS2011_3971	Streptomycin	K88R	-2.453	Neutral
Escherichia coli	rpsL	HUS2011_3971	Streptomycin	K88N	-4.58	Deleterious
Escherichia coli	rpsL	HUS2011_3971	Streptomycin	K88E	-3.688	Deleterious
Escherichia coli	rpsL	HUS2011_3971	Streptomycin	P91Q	-7.681	Deleterious
Escherichia coli	rpsL	HUS2011_3971	Streptomycin	P91L	-9.6	Deleterious
Escherichia coli	rpsL	HUS2011_3971	Streptomycin	G92D	-6.71	Deleterious
Escherichia coli	rrs		Spectinomycin	NANA
Flavobacterium psychrophilum	rpoB	IA03_05605	Rifampicin	Q473R	-3.892	Deleterious
Flavobacterium psychrophilum	rpoB	IA03_05605	Rifampicin	Q474R
Flavobacterium psychrophilum	rpoB	IA03_05605	Rifampicin	D477Y
Flavobacterium psychrophilum	rpoB	IA03_05605	Rifampicin	S492F
Flavobacterium psychrophilum	rpoB	IA03_05605	Rifampicin	P496S
Francisella novicida	gyrA	DR83_750	Fluoroquinolone	P43H	-8.378	Deleterious
Francisella novicida	gyrA	DR83_750	Fluoroquinolone	D87G	-6.587	Deleterious
Francisella novicida	gyrA	DR83_750	Fluoroquinolone	D87Y	-8.465	Deleterious
Francisella novicida	gyrA	DR83_750	Fluoroquinolone	E524Deletion	-8.674	Deleterious
Francisella novicida	gyrA	DR83_750	Fluoroquinolone	S525Deletion	-9.364	Deleterious
Francisella novicida	gyrB	DR83_1114	Fluoroquinolone	P466insertion
Francisella novicida	gyrB	DR83_1114	Fluoroquinolone	D487E	-1.388	Neutral
Francisella novicida	gyrB	DR83_1114	Fluoroquinolone	K488deletion	-9.746	Deleterious
Francisella tularensis	gyrA	DR85_1299	Fluoroquinolone	T83I	-4.003	Deleterious
Francisella tularensis	gyrA	DR85_1299	Fluoroquinolone	T83K	-3.172	Deleterious
Francisella tularensis	gyrA	DR85_1299	Fluoroquinolone	D87Y	-8.615	Deleterious
Haemophilus influenzae	gyrA	CK45_03660	Fluoroquinolone (Tosufloxacin / Levofloxacin)	S84L	-4.057	Deleterious
Haemophilus influenzae	gyrB	CK45_02875	Novobiocin	D88Y
Haemophilus influenzae	gyrB	CK45_02875	Quinolone	A400V	-2.564	Deleterious
Haemophilus influenzae	gyrB	CK45_02875	Quinolone	D429E	-2.79	Deleterious
Haemophilus influenzae	gyrB	CK45_02875	Quinolone	S467Y	-4.084	Deleterious
Haemophilus influenzae	rpoB	CK45_02345	Rifampicin	Q513L	-6.777	Deleterious
Haemophilus influenzae	rpoB	CK45_02345	Rifampicin	D516A	-7.705	Deleterious
Haemophilus influenzae	rpoB	CK45_02345	Rifampicin	D516N	-4.809	Deleterious
Haemophilus influenzae	rpoB	CK45_02345	Rifampicin	D516Y	-8.682	Deleterious
Haemophilus influenzae	rpoB	CK45_02345	Rifampicin	D516V	-8.679	Deleterious
Haemophilus influenzae	rpoB	CK45_02345	Rifampicin	N518D	-3.815	Deleterious
Haemophilus influenzae	rpoB	CK45_02345	Rifampicin	H526N	-6.759	Deleterious
Haemophilus influenzae	rpoB	CK45_02345	Rifampicin	H526L	-10.63	Deleterious
Haemophilus influenzae	rpoB	CK45_02345	Rifampicin	H526Y	-5.801	Deleterious
Haemophilus influenzae	rpoB	CK45_02345	Rifampicin	L534S
Helicobacter pylori	gyrA	HP2RS_00245	Fluoroquinolone (Levofloxacin)	D34N
Helicobacter pylori	gyrA	HP2RS_00245	Fluoroquinolone (Levofloxacin)	D34Y
Helicobacter pylori	gyrA	HP2RS_00245	Fluoroquinolone (Levofloxacin)	E58G	-4.962	Deleterious
Helicobacter pylori	gyrA	HP2RS_00245	Fluoroquinolone (Levofloxacin)	S63P	-0.772	Neutral
Helicobacter pylori	gyrA	HP2RS_00245	Fluoroquinolone (Levofloxacin)	G75V	-8.823	Deleterious
Helicobacter pylori	gyrA	HP2RS_00245	Fluoroquinolone (Levofloxacin)	N87A	-0.011	Neutral
Helicobacter pylori	gyrA	HP2RS_00245	Fluoroquinolone (Levofloxacin)	N87I	-1.116	Neutral
Helicobacter pylori	gyrA	HP2RS_00245	Fluoroquinolone (Levofloxacin)	N87I	-1.116	Neutral
Helicobacter pylori	gyrA	HP2RS_00245	Fluoroquinolone (Levofloxacin)	N87I	-1.116	Neutral
Helicobacter pylori	gyrA	HP2RS_00245	Fluoroquinolone	N87K	-0.82	Neutral
Helicobacter pylori	gyrA	HP2RS_00245	Fluoroquinolone (Levofloxacin)	N87K	-0.82	Neutral
Helicobacter pylori	gyrA	HP2RS_00245	Fluoroquinolone (Levofloxacin)	N87K	-0.82	Neutral
Helicobacter pylori	gyrA	HP2RS_00245	Fluoroquinolone (Levofloxacin)	N87T	2.101	Neutral
Helicobacter pylori	gyrA	HP2RS_00245	Fluoroquinolone (Levofloxacin)	N87T	2.101	Neutral
Helicobacter pylori	gyrA	HP2RS_00245	Fluoroquinolone (Levofloxacin)	N87Y	-1.909	Neutral
Helicobacter pylori	gyrA	HP2RS_00240 , HP2RS_00245	Fluoroquinolone	T87I
Helicobacter pylori	gyrA	HP2RS_00245	Fluoroquinolone	A88P	-4.55	Deleterious
Helicobacter pylori	gyrA	HP2RS_00245	Fluoroquinolone	D91N	-3.901	Deleterious
Helicobacter pylori	gyrA	HP2RS_00245	Fluoroquinolone (Levofloxacin)	D91N	-3.901	Deleterious
Helicobacter pylori	gyrA	HP2RS_00245	Fluoroquinolone	D91G	-5.952	Deleterious
Helicobacter pylori	gyrA	HP2RS_00245	Fluoroquinolone (Levofloxacin)	D91G	-5.952	Deleterious
Helicobacter pylori	gyrA	HP2RS_00245	Fluoroquinolone	D91H	-5.547	Deleterious
Helicobacter pylori	gyrA	HP2RS_00245	Fluoroquinolone	D91Y	-7.358	Deleterious
Helicobacter pylori	gyrA	HP2RS_00245	Fluoroquinolone (Levofloxacin)	D91Y	-7.358	Deleterious
Helicobacter pylori	gyrA	HP2RS_00245	Fluoroquinolone (Levofloxacin)	A97V	-3.915	Deleterious
Helicobacter pylori	gyrA	HP2RS_00245	Fluoroquinolone (Levofloxacin)	Q98L	-6.862	Deleterious
Helicobacter pylori	gyrA	HP2RS_00245	Fluoroquinolone (Levofloxacin)	D99V	-7.389	Deleterious
Helicobacter pylori	gyrA	HP2RS_00245	Fluoroquinolone (Levofloxacin)	A129T	-2.994	Deleterious
Helicobacter pylori	gyrA	HP2RS_00245	Fluoroquinolone (Levofloxacin)	R130K	-2.06	Neutral
Helicobacter pylori	gyrA	HP2RS_00245	Fluoroquinolone (Levofloxacin)	A134V	2.099	Neutral
Helicobacter pylori	gyrA	HP2RS_00245	Fluoroquinolone (Levofloxacin)	R140K	-0.57	Neutral
Helicobacter pylori	gyrA	HP2RS_00245	Fluoroquinolone (Levofloxacin)	D145N	-3.359	Deleterious
Helicobacter pylori	gyrA	HP2RS_00245	Fluoroquinolone (Levofloxacin)	F149V	-6.445	Deleterious
Helicobacter pylori	gyrA	HP2RS_00245	Fluoroquinolone (Levofloxacin)	D161N	-1.475	Neutral
Helicobacter pylori	gyrA	HP2RS_00245	Fluoroquinolone (Levofloxacin)	I162T	-3.229	Deleterious
Helicobacter pylori	gyrA	HP2RS_00245	Fluoroquinolone (Levofloxacin)	V172I	0.232	Neutral
Helicobacter pylori	gyrA	HP2RS_00245	Fluoroquinolone (Levofloxacin)	P188S	-7.747	Deleterious
Helicobacter pylori	gyrA	HP2RS_00245	Fluoroquinolone (Levofloxacin)	D192N	-0.116	Neutral
Helicobacter pylori	gyrA	HP2RS_00245	Fluoroquinolone (Levofloxacin)	E193D	-2.9	Deleterious
Helicobacter pylori	gyrA	HP2RS_00245	Fluoroquinolone (Levofloxacin)	I194F	-3.21	Deleterious
Helicobacter pylori	gyrA	HP2RS_00245	Fluoroquinolone (Levofloxacin)	A197F	-4.635	Deleterious
Helicobacter pylori	gyrA	HP2RS_00240 , HP2RS_00245	Fluoroquinolone (Levofloxacin)	D435N
Helicobacter pylori	gyrA	HP2RS_00240 , HP2RS_00245	Fluoroquinolone (Levofloxacin)	S479G
Helicobacter pylori	gyrA	HP2RS_00240 , HP2RS_00245	Fluoroquinolone (Levofloxacin)	S479G
Helicobacter pylori	gyrB	HP2RS_04012	Fluoroquinolone (Norfloxacin / Levofloxacin)	A161T	1.251	Neutral
Helicobacter pylori	gyrB	HP2RS_04012	Quinolone	S397G	-2.29	Neutral
Helicobacter pylori	gyrB	HP2RS_04012	Fluoroquinolone (Levofloxacin)	D435N	-3.651	Deleterious
Helicobacter pylori	gyrB	HP2RS_04012	Fluoroquinolone	S457A	-1.601	Neutral
Helicobacter pylori	gyrB	HP2RS_04012	Fluoroquinolone (Levofloxacin)	E463G	-4.076	Deleterious
Helicobacter pylori	gyrB	HP2RS_04012	Fluoroquinolone (Norfloxacin / Levofloxacin)	E463K	-1.878	Neutral
Helicobacter pylori	gyrB	HP2RS_04012	Fluoroquinolone (Levofloxacin)	S479G	-1.152	Neutral
Helicobacter pylori	gyrB	HP2RS_04012	Fluoroquinolone (Levofloxacin)	S479G	-1.152	Neutral
Helicobacter pylori	gyrB	HP2RS_04012	Fluoroquinolone	D481E	-2.802	Deleterious
Helicobacter pylori	gyrB	HP2RS_04012	Fluoroquinolone (Levofloxacin)	I482M	-0.787	Neutral
Helicobacter pylori	gyrB	HP2RS_04012	Fluoroquinolone (Levofloxacin)	E483K	-1.791	Neutral
Helicobacter pylori	gyrB	HP2RS_04012	Fluoroquinolone (Levofloxacin)	R484K	2.18	Neutral
Helicobacter pylori	rpoB	HP2RS_03753	Rifabutin	V149F	-4.79	Deleterious
Helicobacter pylori	rpoB	HP2RS_03753	Rifampicin	L525I	-1.943	Neutral
Helicobacter pylori	rpoB	HP2RS_03753	Rifampicin	L525P	-6.799	Deleterious
Helicobacter pylori	rpoB	HP2RS_03753	Rifampicin	S526L	-5.826	Deleterious
Helicobacter pylori	rpoB	HP2RS_03753	Rifampicin	Q527R	-3.875	Deleterious
Helicobacter pylori	rpoB	HP2RS_03753	Rifampicin	Q527K	-3.877	Deleterious
Helicobacter pylori	rpoB	HP2RS_03753	Rifampin / Rifabutin	D530N	-4.802	Deleterious
Helicobacter pylori	rpoB	HP2RS_03753	Rifampin / Rifabutin	D530E	-3.828	Deleterious
Helicobacter pylori	rpoB	HP2RS_03753	Rifampin / Rifabutin	D530G	-6.711	Deleterious
Helicobacter pylori	rpoB	HP2RS_03753	Rifampin / Rifabutin	D530Y	-8.67	Deleterious
Helicobacter pylori	rpoB	HP2RS_03753	Rifampicin	D530V	-8.67	Deleterious
Helicobacter pylori	rpoB	HP2RS_03753	Rifampicin	H540R	-7.652	Deleterious
Helicobacter pylori	rpoB	HP2RS_03753	Rifampin / Rifabutin	H540N	-6.686	Deleterious
Helicobacter pylori	rpoB	HP2RS_03753	Rifampicin	H540Y	-5.739	Deleterious
Helicobacter pylori	rpoB	HP2RS_03753	Rifampin / Rifabutin	S545L	-5.76	Deleterious
Helicobacter pylori	rpoB	HP2RS_03753	Rifampicin	I586N	-6.691	Deleterious
Helicobacter pylori	rpoB	HP2RS_03753	Rifampicin	I586P	-6.658	Deleterious
Helicobacter pylori	rpsL	HP2RS_03782	Streptomycin	K43R	-2.525	Deleterious
Helicobacter pylori	rpsL	HP2RS_03782	Streptomycin	K88R	-2.609	Deleterious
Klebsiella oxytoca	gyrA	SK88_04214	Fluoroquinolone (Ciprofloxacin / Levofloxacin) / Nalidixic Acid	T83I
Klebsiella pneumoniae	gyrA	UUU_29370	Fluoroquinolone (Ciprofloxacin / Levofloxacin) / Nalidixic Acid	S83I	-4.26	Deleterious
Klebsiella pneumoniae	gyrA	UUU_29370	Quinolone	S83L	-4.3	Deleterious
Klebsiella pneumoniae	gyrA	UUU_29370	Fluoroquinolone (Ciprofloxacin / Levofloxacin) / Nalidixic Acid	S83F	-4.606	Deleterious
Klebsiella pneumoniae	gyrA	UUU_29370	Fluoroquinolone (Ciprofloxacin / Levofloxacin) / Nalidixic Acid	S83Y	-4.623	Deleterious
Klebsiella pneumoniae	gyrA	UUU_29370	Fluoroquinolone (Ciprofloxacin / Levofloxacin) / Nalidixic Acid	D87A	-7.171	Deleterious
Klebsiella pneumoniae	gyrA	UUU_29370	Quinolone	D87N	-4.46	Deleterious
Klebsiella pneumoniae	gyrA	UUU_29370	Fluoroquinolone (Ciprofloxacin / Levofloxacin) / Nalidixic Acid	D87G	-6.368	Deleterious
Klebsiella pneumoniae	gyrB	Kpn2146_5456	Fluoroquinolone (Ciprofloxacin)	S359A
Klebsiella pneumoniae	gyrB	Kpn2146_5456	Fluoroquinolone (Ciprofloxacin)	S367T
Klebsiella pneumoniae	rpsL	Kpn2146_5063	Streptomycin	K43R	-2.591	Deleterious
Klebsiella pneumoniae	rpsL	Kpn2146_5063	Streptomycin	K43N	-4.612	Deleterious
Klebsiella pneumoniae	rpsL	Kpn2146_5063	Streptomycin	K43T	-5.562	Deleterious
Klebsiella pneumoniae	rpsL	Kpn2146_5063	Streptomycin	K88R	-2.453	Neutral
Kribbella aluminosa	rpoB		Rifampin	I413L
Kribbella aluminosa	rpoB		Rifampin	L432V
Legionella pneumophila	gyrB	lpbnt_00059	Fluoroquinolone	A426N
Legionella pneumophila	gyrB	lpbnt_00059	Fluoroquinolone	S464Y	-3.928	Deleterious
Legionella pneumophila	rpsL	lpbnt_00433	Streptomycin	K43N	-4.565	Deleterious
Legionella pneumophila	rpsL	lpbnt_00433	Streptomycin	K88R	-2.703	Deleterious
Leptospira biflexa	rpsL		Streptomycin	K88R
Leptospira biflexa	rrs		Spectinomycin	NANA
Leptospira interrogans	rrs		Spectinomycin	NANA
Leptospira sps.	rpsL		Streptomycin	K43R
Leptospira sps.	rpsL		Streptomycin	K88R
Leuconostoc mesenteroides	rpoB	LEUM_1825	Rifampicin	V461L	-1.736	Neutral
Leuconostoc mesenteroides	rpoB	LEUM_1825	Rifampicin	G469V	-8.232	Deleterious
Leuconostoc mesenteroides	rpoB	LEUM_1825	Rifampicin	Q475G	-6.397	Deleterious
Leuconostoc mesenteroides	rpoB	LEUM_1825	Rifampicin	H488D	-7.303	Deleterious
Leuconostoc mesenteroides	rpoB	LEUM_1825	Rifampicin	R490R	0	Neutral
Leuconostoc mesenteroides	rpoB	LEUM_1825	Rifampicin	R491H	-4.565	Deleterious
Leuconostoc mesenteroides	rpoB	LEUM_1825	Rifampicin	S493L	-5.482	Deleterious
Leuconostoc mesenteroides	rpoB	LEUM_1825	Rifampicin	R501T
Listeria monocytogenes	rpoB	BN418_1157	Rifampin	S488L
Listeria monocytogenes	rpoB	BN418_1157	Rifampicin	R529H
Listeria monocytogenes	rpoB	BN418_1157	Rifampin	A1178T
Lysinibacillus sphaericus	rpsL	EP18_11520	Streptomycin	K56R
Methylobacterium extorquens	rpoB	MexAM1_META1p4405	Rifamycin	Q521R
Moraxella catarrhalis	gyrA	DR90_841	Fluoroquinolone (Levofloxacin / Sitafloxacin / Tosufloxacin / Garenoxacin)	T80I	-3.769	Deleterious
Moraxella catarrhalis	gyrB	DR90_72	Quinolone	D494G	-3.306	Deleterious
Morganella morganii	gyrA	LR61_04405	Fluoroquinolone (Ciprofloxacin / Levofloxacin) / Nalidixic Acid	S83R
Morganella morganii	gyrA	LR61_04405	Fluoroquinolone (Ciprofloxacin / Levofloxacin) / Nalidixic Acid	S83I
Morganella morganii	gyrB	LR61_13930	Quinolone	S463A
Morganella morganii	gyrB	LR61_13930	Quinolone	S464Y	-3.992	Deleterious
Mycobacterium abscessus	gyrB	MAB_0006	Fluoroquinolone	S464N
Mycobacterium abscessus	rpsL	MAB_3851c	Streptomycin	K43R	-2.653	Deleterious
Mycobacterium abscessus	rpsL	MAB_3851c	Streptomycin	K43N	-4.577	Deleterious
Mycobacterium abscessus	rpsL	MAB_3851c	Streptomycin	K88R	-2.503	Deleterious
Mycobacterium africanum	KatG	CH86_03112	Isoniazid	S315N
Mycobacterium africanum	KatG	CH86_03112	Isoniazid	S315I
Mycobacterium africanum	KatG	CH86_03112	Isoniazid	S315T
Mycobacterium africanum	rpoB	CH86_00694	Rifampin	N518Deletion
Mycobacterium africanum	rpoB	CH86_00694	Rifampin	H526R
Mycobacterium africanum	rpoB	CH86_00694	Rifampin	H526Y
Mycobacterium africanum	rpoB	CH86_00694	Rifampicin	S531L
Mycobacterium avium	gyrB	MAV_0005	Fluoroquinolone	Q2139R
Mycobacterium avium	gyrB	MAV_0005	Fluoroquinolone	L2146F
Mycobacterium avium	gyrB	MAV_0005	Fluoroquinolone	I2160M
Mycobacterium avium	gyrB	MAV_0005	Fluoroquinolone	I2160V
Mycobacterium avium	gyrB	MAV_0005	Fluoroquinolone	I2273L
Mycobacterium avium	gyrB	MAV_0005	Fluoroquinolone	T2274A
Mycobacterium avium	gyrB	MAV_0005	Fluoroquinolone	L2301R
Mycobacterium avium	rpoB	MAV_4503	Rifampicin	S531L
Mycobacterium avium	rpoB	MAV_4503	Rifampicin	S531W
Mycobacterium bovis	rpoB	Mb0686	Rifampin / Rifabutin	S531Y
Mycobacterium bovis	rpsL	Mb0701	Streptomycin	ANAA
Mycobacterium bovis BCG	KatG	Mb1943c	Isoniazid	T275P	-5.123	Deleterious
Mycobacterium bovis BCG	KatG	Mb1943c	Isoniazid	S315T	-2.853	Deleterious
Mycobacterium bovis BCG	KatG	Mb1943c	Isoniazid	D381G	-6.797	Deleterious
Mycobacterium caprae	rpsL	MBO_200929	Streptomycin	ANAA
Mycobacterium fortuitum	gyrA	XA26_00080	Fluoroquinolone (Moxifloxacin)	S91L	-4.259	Deleterious
Mycobacterium fortuitum	gyrA	XA26_00080	Fluoroquinolone (Moxifloxacin)	D95G	-6.768	Deleterious
Mycobacterium fortuitum	gyrA	XA26_00080	Fluoroquinolone (Moxifloxacin)	S95G
Mycobacterium leprae	gyrA	ML0006	Quinolone	A91T	0.163	Neutral
Mycobacterium leprae	gyrA	ML0006	Quinolone	A91V	-2.41	Neutral
Mycobacterium leprae	gyrA	ML0006	Fluoroquinolone (Ofloxacin)	A91V	-2.41	Neutral
Mycobacterium leprae	gyrA	ML0006	Quinolone	S92A	1.304	Neutral
Mycobacterium leprae	rpoB	ML1891c	Rifampicin	V424G	-5.483	Deleterious
Mycobacterium leprae	rpoB	ML1891c	Rifampicin	S425L
Mycobacterium leprae	rpoB	ML1891c	Rifampicin	A426T	-2.946	Deleterious
Mycobacterium leprae	rpoB	ML1891c	Rifampicin	G432S	-5.666	Deleterious
Mycobacterium leprae	rpoB	ML1891c	Rifampicin	T433I	-4.332	Deleterious
Mycobacterium leprae	rpoB	ML1891c	Rifampicin	Q438V	-6.999	Deleterious
Mycobacterium leprae	rpoB	ML1891c	Rifampicin	D441Y	-8.982	Deleterious
Mycobacterium leprae	rpoB	ML1891c	Rifampicin	H451D	-8.19	Deleterious
Mycobacterium leprae	rpoB	ML1891c	Rifampicin	H451Y	-5.73	Deleterious
Mycobacterium leprae	rpoB	ML1891c	Rifampicin	S456L	-5.896	Deleterious
Mycobacterium leprae	rpoB	ML1891c	Rifampicin	S456M	-4.898	Deleterious
Mycobacterium leprae	rpoB	ML1891c	Rifampicin	S456F	-5.899	Deleterious
Mycobacterium leprae	rpoB	ML1891c	Rifampicin	L458V	-2.923	Deleterious
Mycobacterium leprae	rpoB	ML1891c	Rifampicin	S458M
Mycobacterium leprae	rpoB	ML1891c	Rifampicin	R505W	-7.562	Deleterious
Mycobacterium leprae	rpoB	ML1891c	Rifampin	S531L
Mycobacterium leprae	rpoB	ML1891c	Rifampin	S531M
Mycobacterium leprae	rpoB	ML1891c	Rifampin	S531F
Mycobacterium leprae	rpoB	ML1891c	Rifampin	V547I
Mycobacterium smegmatis	gidB	MSMEG_6940	Streptomycin	G42E	-7.952	Deleterious
Mycobacterium smegmatis	gidB	MSMEG_6940	Streptomycin	E48K
Mycobacterium smegmatis	gidB	MSMEG_6940	Streptomycin	W53R
Mycobacterium smegmatis	gidB	MSMEG_6940	Streptomycin	W53Stop
Mycobacterium smegmatis	gidB	MSMEG_6940	Streptomycin	R55W
Mycobacterium smegmatis	gidB	MSMEG_6940	Streptomycin	P69S
Mycobacterium smegmatis	gidB	MSMEG_6940	Streptomycin	S78N
Mycobacterium smegmatis	gidB	MSMEG_6940	Streptomycin	P83L	-9.606	Deleterious
Mycobacterium smegmatis	gidB	MSMEG_6940	Streptomycin	A146V
Mycobacterium smegmatis	gidB	MSMEG_6940	Streptomycin	AGNAinsertion
Mycobacterium smegmatis	gidB	MSMEG_6940	Streptomycin	NANA
Mycobacterium smegmatis	rpsL	MSMEG_1398	Streptomycin	K43R	-2.65	Deleterious
Mycobacterium smegmatis	rpsL	MSMEG_1398	Streptomycin	K88E	-3.761	Deleterious
Mycobacterium smegmatis	rpsL	MSMEG_1398	Streptomycin	P91H	-8.812	Deleterious
Mycobacterium smegmatis	rpsL	MSMEG_1398	Streptomycin	KNAR
Mycobacterium smegmatis	rpsL	MSMEG_1398	Streptomycin	KNAN
Mycobacterium smegmatis	rpsL	MSMEG_1398	Streptomycin	KNAT
Mycobacterium smegmatis	rrs	MSMEG_3757, MSMEG_4931	Streptomycin	NANA
Mycobacterium tuberculosis	eccC5	Rv1783	Fluoroquinolone (Ofloxacin)	V762G	-0.897	Neutral
Mycobacterium tuberculosis	embA	Rv3794	Ethambutol	D4N	-0.327	Neutral
Mycobacterium tuberculosis	embA	Rv3794	Ethambutol	V18F	-2.712	Deleterious
Mycobacterium tuberculosis	embA	Rv3794	Ethambutol	G200S	2.838	Neutral
Mycobacterium tuberculosis	embA	Rv3794	Ethambutol	A201T	-0.41	Neutral
Mycobacterium tuberculosis	embA	Rv3794	Ethambutol	G321S	0.095	Neutral
Mycobacterium tuberculosis	embA	Rv3794	Ethambutol	A331T	-3.599	Deleterious
Mycobacterium tuberculosis	embA	Rv3794	Ethambutol	G350D	-0.635	Neutral
Mycobacterium tuberculosis	embA	Rv3794	Ethambutol	A462V	-3.521	Deleterious
Mycobacterium tuberculosis	embA	Rv3794	Ethambutol	G554D	-6.507	Deleterious
Mycobacterium tuberculosis	embA	Rv3794	Ethambutol	P769T	-3.971	Deleterious
Mycobacterium tuberculosis	embA	Rv3794	Ethambutol	D833A	-7.293	Deleterious
Mycobacterium tuberculosis	embA	Rv3794	Ethambutol	P913S	-7.6	Deleterious
Mycobacterium tuberculosis	embA	Rv3794	Ethambutol	NANA
Mycobacterium tuberculosis	embB	Rv3795	Ethambutol	V50A	0.176	Neutral
Mycobacterium tuberculosis	embB	Rv3795	Ethambutol	V128G
Mycobacterium tuberculosis	embB	Rv3795	Ethambutol	A221G	-3.856	Deleterious
Mycobacterium tuberculosis	embB	Rv3795	Ethambutol	A225S	-1.717	Neutral
Mycobacterium tuberculosis	embB	Rv3795	Ethambutol	V227G	-4.71	Deleterious
Mycobacterium tuberculosis	embB	Rv3795	Ethambutol	L239P	-6.64	Deleterious
Mycobacterium tuberculosis	embB	Rv3795	Ethambutol	D240H	-6.867	Deleterious
Mycobacterium tuberculosis	embB	Rv3795	Ethambutol	R257W	-0.037	Neutral
Mycobacterium tuberculosis	embB	Rv3795	Ethambutol	A271V	-2.687	Deleterious
Mycobacterium tuberculosis	embB	Rv3795	Ethambutol	S272C	-2.487	Neutral
Mycobacterium tuberculosis	embB	Rv3795	Ethambutol	S272I	-2.776	Deleterious
Mycobacterium tuberculosis	embB	Rv3795	Ethambutol	R274P	-2.2	Neutral
Mycobacterium tuberculosis	embB	Rv3795	Ethambutol	A281P	-2.428	Neutral
Mycobacterium tuberculosis	embB	Rv3795	Ethambutol	F281L
Mycobacterium tuberculosis	embB	Rv3795	Ethambutol	V282G	-4.021	Deleterious
Mycobacterium tuberculosis	embB	Rv3795	Ethambutol	V282L	-1.154	Neutral
Mycobacterium tuberculosis	embB	Rv3795	Ethambutol	F285L	-0.173	Neutral
Mycobacterium tuberculosis	embB	Rv3795	Ethambutol	F287C	-1.876	Neutral
Mycobacterium tuberculosis	embB	Rv3795	Ethambutol	F287V	-0.074	Neutral
Mycobacterium tuberculosis	embB	Rv3795	Ethambutol	I293N	-5.567	Deleterious
Mycobacterium tuberculosis	embB	Rv3795	Ethambutol	G294S	-5.935	Deleterious
Mycobacterium tuberculosis	embB	Rv3795	Ethambutol	N296K	-5.103	Deleterious
Mycobacterium tuberculosis	embB	Rv3795	Ethambutol	S297A	-1.451	Neutral
Mycobacterium tuberculosis	embB	Rv3795	Ethambutol	S297L	-2.902	Deleterious
Mycobacterium tuberculosis	embB	Rv3795	Ethambutol	D299E	-3.957	Deleterious
Mycobacterium tuberculosis	embB	Rv3795	Ethambutol	M306I	-3.181	Deleterious
Mycobacterium tuberculosis	embB	Rv3795	Ethambutol	M306V	-3.038	Deleterious
Mycobacterium tuberculosis	embB	Rv3795	Ethambutol	M306I	-3.181	Deleterious
Mycobacterium tuberculosis	embB	Rv3795	Ethambutol	M306L	-2.562	Deleterious
Mycobacterium tuberculosis	embB	Rv3795	Ethambutol	M306T	-5.141	Deleterious
Mycobacterium tuberculosis	embB	Rv3795	Ethambutol	M306V	-3.038	Deleterious
Mycobacterium tuberculosis	embB	Rv3795	Ethambutol	V309G	-3.636	Deleterious
Mycobacterium tuberculosis	embB	Rv3795	Ethambutol	A310R	-3.374	Deleterious
Mycobacterium tuberculosis	embB	Rv3795	Ethambutol	D311R	-2.617	Deleterious
Mycobacterium tuberculosis	embB	Rv3795	Ethambutol	D311H	-2.52	Deleterious
Mycobacterium tuberculosis	embB	Rv3795	Ethambutol	H312R	-3.459	Deleterious
Mycobacterium tuberculosis	embB	Rv3795	Ethambutol	G314A	-5.935	Deleterious
Mycobacterium tuberculosis	embB	Rv3795	Ethambutol	G314E	-7.914	Deleterious
Mycobacterium tuberculosis	embB	Rv3795	Ethambutol	Y315L	-7.83	Deleterious
Mycobacterium tuberculosis	embB	Rv3795	Ethambutol	S317T	-1.423	Neutral
Mycobacterium tuberculosis	embB	Rv3795	Ethambutol	N318H	-4.779	Deleterious
Mycobacterium tuberculosis	embB	Rv3795	Ethambutol	N318K	-5.702	Deleterious
Mycobacterium tuberculosis	embB	Rv3795	Ethambutol	N318S	-4.779	Deleterious
Mycobacterium tuberculosis	embB	Rv3795	Ethambutol	Y319N	-8.667	Deleterious
Mycobacterium tuberculosis	embB	Rv3795	Ethambutol	Y319D	-9.622	Deleterious
Mycobacterium tuberculosis	embB	Rv3795	Ethambutol	Y319C	-8.6	Deleterious
Mycobacterium tuberculosis	embB	Rv3795	Ethambutol	Y319S	-8.633	Deleterious
Mycobacterium tuberculosis	embB	Rv3795	Ethambutol	Y322C
Mycobacterium tuberculosis	embB	Rv3795	Ethambutol	D328G	-1.205	Neutral
Mycobacterium tuberculosis	embB	Rv3795	Ethambutol	D328Y	-3.05	Deleterious
Mycobacterium tuberculosis	embB	Rv3795	Ethambutol	D328V	-1.851	Neutral
Mycobacterium tuberculosis	embB	Rv3795	Ethambutol	F330V	-6.845	Deleterious
Mycobacterium tuberculosis	embB	Rv3795	Ethambutol	D331Y
Mycobacterium tuberculosis	embB	Rv3795	Ethambutol	G331R	-7.522	Deleterious
Mycobacterium tuberculosis	embB	Rv3795	Ethambutol	W332L	-9.527	Deleterious
Mycobacterium tuberculosis	embB	Rv3795	Ethambutol	Y333H	-2.827	Deleterious
Mycobacterium tuberculosis	embB	Rv3795	Ethambutol	Y334H	-4.616	Deleterious
Mycobacterium tuberculosis	embB	Rv3795	Ethambutol	S347I	-5.588	Deleterious
Mycobacterium tuberculosis	embB	Rv3795	Ethambutol	S347T	-2.582	Deleterious
Mycobacterium tuberculosis	embB	Rv3795	Ethambutol	D354A	1.634	Neutral
Mycobacterium tuberculosis	embB	Rv3795	Ethambutol	D354N	-0.858	Neutral
Mycobacterium tuberculosis	embB	Rv3795	Ethambutol	A356F	0.112	Neutral
Mycobacterium tuberculosis	embB	Rv3795	Ethambutol	A356S	-1.209	Neutral
Mycobacterium tuberculosis	embB	Rv3795	Ethambutol	A356V	1.756	Neutral
Mycobacterium tuberculosis	embB	Rv3795	Ethambutol	A357S	-1.939	Neutral
Mycobacterium tuberculosis	embB	Rv3795	Ethambutol	A357V	-2.142	Neutral
Mycobacterium tuberculosis	embB	Rv3795	Ethambutol	G358V	-5.739	Deleterious
Mycobacterium tuberculosis	embB	Rv3795	Ethambutol	L359I	0.264	Neutral
Mycobacterium tuberculosis	embB	Rv3795	Ethambutol	V360M	-0.643	Neutral
Mycobacterium tuberculosis	embB	Rv3795	Ethambutol	S366L	-5.942	Deleterious
Mycobacterium tuberculosis	embB	Rv3795	Ethambutol	S366P	-4.952	Deleterious
Mycobacterium tuberculosis	embB	Rv3795	Ethambutol	R367P	-6.933	Deleterious
Mycobacterium tuberculosis	embB	Rv3795	Ethambutol	E368A	-5.818	Deleterious
Mycobacterium tuberculosis	embB	Rv3795	Ethambutol	E368D	-2.916	Deleterious
Mycobacterium tuberculosis	embB	Rv3795	Ethambutol	E368Q	-2.919	Deleterious
Mycobacterium tuberculosis	embB	Rv3795	Ethambutol	V369A	-3.962	Deleterious
Mycobacterium tuberculosis	embB	Rv3795	Ethambutol	V369L	-2.971	Deleterious
Mycobacterium tuberculosis	embB	Rv3795	Ethambutol	L370R	-4.592	Deleterious
Mycobacterium tuberculosis	embB	Rv3795	Ethambutol	P371R	-8.685	Deleterious
Mycobacterium tuberculosis	embB	Rv3795	Ethambutol	G374V	-8.914	Deleterious
Mycobacterium tuberculosis	embB	Rv3795	Ethambutol	P375A	-0.008	Neutral
Mycobacterium tuberculosis	embB	Rv3795	Ethambutol	V377G	-5.582	Deleterious
Mycobacterium tuberculosis	embB	Rv3795	Ethambutol	V377M	-2.407	Neutral
Mycobacterium tuberculosis	embB	Rv3795	Ethambutol	E378A	-0.052	Neutral
Mycobacterium tuberculosis	embB	Rv3795	Ethambutol	E378K	1.599	Neutral
Mycobacterium tuberculosis	embB	Rv3795	Ethambutol	A379D	-0.697	Neutral
Mycobacterium tuberculosis	embB	Rv3795	Ethambutol	A379T	0.204	Neutral
Mycobacterium tuberculosis	embB	Rv3795	Ethambutol	S380R	-2.836	Deleterious
Mycobacterium tuberculosis	embB	Rv3795	Ethambutol	S380D	-1.985	Neutral
Mycobacterium tuberculosis	embB	Rv3795	Ethambutol	Y384N	-1.583	Neutral
Mycobacterium tuberculosis	embB	Rv3795	Ethambutol	A388G	1.039	Neutral
Mycobacterium tuberculosis	embB	Rv3795	Ethambutol	W395R	-13.866	Deleterious
Mycobacterium tuberculosis	embB	Rv3795	Ethambutol	W395C	-12.875	Deleterious
Mycobacterium tuberculosis	embB	Rv3795	Ethambutol	P397Q	-7.331	Deleterious
Mycobacterium tuberculosis	embB	Rv3795	Ethambutol	P397T	-7.09	Deleterious
Mycobacterium tuberculosis	embB	Rv3795	Ethambutol	F398H	-3.671	Deleterious
Mycobacterium tuberculosis	embB	Rv3795	Ethambutol	F398Y	0.572	Neutral
Mycobacterium tuberculosis	embB	Rv3795	Ethambutol	N399D	-3.179	Deleterious
Mycobacterium tuberculosis	embB	Rv3795	Ethambutol	N399H	-4.42	Deleterious
Mycobacterium tuberculosis	embB	Rv3795	Ethambutol	N399T	-5.233	Deleterious
Mycobacterium tuberculosis	embB	Rv3795	Ethambutol	N400K	-5.932	Deleterious
Mycobacterium tuberculosis	embB	Rv3795	Ethambutol	N400P	-7.908	Deleterious
Mycobacterium tuberculosis	embB	Rv3795	Ethambutol	G401S	-5.942	Deleterious
Mycobacterium tuberculosis	embB	Rv3795	Ethambutol	E405P	-5.942	Deleterious
Mycobacterium tuberculosis	embB	Rv3795	Ethambutol	G406A	-0.362	Neutral
Mycobacterium tuberculosis	embB	Rv3795	Ethambutol	G406D	-0.581	Neutral
Mycobacterium tuberculosis	embB	Rv3795	Ethambutol	G406D	-0.581	Neutral
Mycobacterium tuberculosis	embB	Rv3795	Ethambutol	G406C	-2.468	Neutral
Mycobacterium tuberculosis	embB	Rv3795	Ethambutol	G406P	5.267	Neutral
Mycobacterium tuberculosis	embB	Rv3795	Ethambutol	G406S	-0.352	Neutral
Mycobacterium tuberculosis	embB	Rv3795	Ethambutol	S412P	-1.693	Neutral
Mycobacterium tuberculosis	embB	Rv3795	Ethambutol	M423I	2.372	Neutral
Mycobacterium tuberculosis	embB	Rv3795	Ethambutol	P430L	-9.904	Deleterious
Mycobacterium tuberculosis	embB	Rv3795	Ethambutol	A431T	-2.827	Deleterious
Mycobacterium tuberculosis	embB	Rv3795	Ethambutol	R434G
Mycobacterium tuberculosis	embB	Rv3795	Ethambutol	V435G	-5.583	Deleterious
Mycobacterium tuberculosis	embB	Rv3795	Ethambutol	V436G	-5.189	Deleterious
Mycobacterium tuberculosis	embB	Rv3795	Ethambutol	T437A	-0.998	Neutral
Mycobacterium tuberculosis	embB	Rv3795	Ethambutol	P446H	-8.914	Deleterious
Mycobacterium tuberculosis	embB	Rv3795	Ethambutol	G448V	-8.914	Deleterious
Mycobacterium tuberculosis	embB	Rv3795	Ethambutol	V452L	-1.659	Neutral
Mycobacterium tuberculosis	embB	Rv3795	Ethambutol	G459A	0.969	Neutral
Mycobacterium tuberculosis	embB	Rv3795	Ethambutol	R460C	-7.235	Deleterious
Mycobacterium tuberculosis	embB	Rv3795	Ethambutol	R460L	-6.441	Deleterious
Mycobacterium tuberculosis	embB	Rv3795	Ethambutol	P461S	-6.317	Deleterious
Mycobacterium tuberculosis	embB	Rv3795	Ethambutol	I465D	-5.598	Deleterious
Mycobacterium tuberculosis	embB	Rv3795	Ethambutol	R469P	-6.076	Deleterious
Mycobacterium tuberculosis	embB	Rv3795	Ethambutol	R471P	-4.19	Deleterious
Mycobacterium tuberculosis	embB	Rv3795	Ethambutol	Q497R	-3.703	Deleterious
Mycobacterium tuberculosis	embB	Rv3795	Ethambutol	Q497H	-4.829	Deleterious
Mycobacterium tuberculosis	embB	Rv3795	Ethambutol	Q497K	-3.803	Deleterious
Mycobacterium tuberculosis	embB	Rv3795	Ethambutol	Q497P	-5.855	Deleterious
Mycobacterium tuberculosis	embB	Rv3795	Ethambutol	T630I
Mycobacterium tuberculosis	embB	Rv3795	Ethambutol	T642A	0.326	Neutral
Mycobacterium tuberculosis	embB	Rv3795	Ethambutol	T643I	-1.987	Neutral
Mycobacterium tuberculosis	embB	Rv3795	Ethambutol	A659T	-0.273	Neutral
Mycobacterium tuberculosis	embB	Rv3795	Ethambutol	A679T	-1.536	Neutral
Mycobacterium tuberculosis	embB	Rv3795	Ethambutol	G745D	-5.435	Deleterious
Mycobacterium tuberculosis	embB	Rv3795	Ethambutol	D959A	-2.579	Deleterious
Mycobacterium tuberculosis	embB	Rv3795	Ethambutol	M1000R	-4.034	Deleterious
Mycobacterium tuberculosis	embB	Rv3795	Ethambutol	H1002R	-6.49	Deleterious
Mycobacterium tuberculosis	embB	Rv3795	Ethambutol	D1024N	0.753	Neutral
Mycobacterium tuberculosis	embB	Rv3795	Ethambutol	NANA
Mycobacterium tuberculosis	embC	Rv3793	Ethambutol	G5S
Mycobacterium tuberculosis	embC	Rv3793	Ethambutol	P150S	-1.108	Neutral
Mycobacterium tuberculosis	embC	Rv3793	Ethambutol	A244T	-2.137	Neutral
Mycobacterium tuberculosis	embC	Rv3793	Ethambutol	A247P	-4.686	Deleterious
Mycobacterium tuberculosis	embC	Rv3793	Ethambutol	L251R	-5.803	Deleterious
Mycobacterium tuberculosis	embC	Rv3793	Ethambutol	A254G	-2.337	Neutral
Mycobacterium tuberculosis	embC	Rv3793	Ethambutol	T270I	1.973	Neutral
Mycobacterium tuberculosis	embC	Rv3793	Ethambutol	T270I	1.973	Neutral
Mycobacterium tuberculosis	embC	Rv3793	Ethambutol	G272S	-0.126	Neutral
Mycobacterium tuberculosis	embC	Rv3793	Ethambutol	H285Y	-5.177	Deleterious
Mycobacterium tuberculosis	embC	Rv3793	Ethambutol	V287F	-2.435	Neutral
Mycobacterium tuberculosis	embC	Rv3793	Ethambutol	G288W	-7.938	Deleterious
Mycobacterium tuberculosis	embC	Rv3793	Ethambutol	G288V	-8.93	Deleterious
Mycobacterium tuberculosis	embC	Rv3793	Ethambutol	Y296H	-4.961	Deleterious
Mycobacterium tuberculosis	embC	Rv3793	Ethambutol	Y296S	-8.93	Deleterious
Mycobacterium tuberculosis	embC	Rv3793	Ethambutol	I297L	0.346	Neutral
Mycobacterium tuberculosis	embC	Rv3793	Ethambutol	I297T	-2.784	Deleterious
Mycobacterium tuberculosis	embC	Rv3793	Ethambutol	M300R	-5.656	Deleterious
Mycobacterium tuberculosis	embC	Rv3793	Ethambutol	R302G	-6.946	Deleterious
Mycobacterium tuberculosis	embC	Rv3793	Ethambutol	V303G	-4.357	Deleterious
Mycobacterium tuberculosis	embC	Rv3793	Ethambutol	A307T	-1.694	Neutral
Mycobacterium tuberculosis	embC	Rv3793	Ethambutol	G308D	-4.601	Deleterious
Mycobacterium tuberculosis	embC	Rv3793	Ethambutol	Y309N	-8.88	Deleterious
Mycobacterium tuberculosis	embC	Rv3793	Ethambutol	M310K	-4.514	Deleterious
Mycobacterium tuberculosis	embC	Rv3793	Ethambutol	G325S	-5.662	Deleterious
Mycobacterium tuberculosis	embC	Rv3793	Ethambutol	W326R	-10.858	Deleterious
Mycobacterium tuberculosis	embC	Rv3793	Ethambutol	Y327N	-7.206	Deleterious
Mycobacterium tuberculosis	embC	Rv3793	Ethambutol	D329E	-0.63	Neutral
Mycobacterium tuberculosis	embC	Rv3793	Ethambutol	N394D	-4.942	Deleterious
Mycobacterium tuberculosis	embC	Rv3793	Ethambutol	Q725R	0.337	Neutral
Mycobacterium tuberculosis	embC	Rv3793	Ethambutol	R738Q	-2.395	Neutral
Mycobacterium tuberculosis	embC	Rv3793	Ethambutol	V981L	-2.68	Deleterious
Mycobacterium tuberculosis	gidB	Rv3919c	Streptomycin	L10R
Mycobacterium tuberculosis	gidB	Rv3919c	Streptomycin	F12L	-5.664	Deleterious
Mycobacterium tuberculosis	gidB	Rv3919c	Streptomycin	L16R	-4.313	Deleterious
Mycobacterium tuberculosis	gidB	Rv3919c	Streptomycin	L16R	-4.313	Deleterious
Mycobacterium tuberculosis	gidB	Rv3919c	Streptomycin	L16L	0	Neutral
Mycobacterium tuberculosis	gidB	Rv3919c	Streptomycin	L16L	0	Neutral
Mycobacterium tuberculosis	gidB	Rv3919c	Streptomycin	R20R	0	Neutral
Mycobacterium tuberculosis	gidB	Rv3919c	Streptomycin	R21R	0	Neutral
Mycobacterium tuberculosis	gidB	Rv3919c	Streptomycin	Y22Stop
Mycobacterium tuberculosis	gidB	Rv3919c	Streptomycin	G28E	-2.173	Neutral
Mycobacterium tuberculosis	gidB	Rv3919c	Streptomycin	G30R	-6.985	Deleterious
Mycobacterium tuberculosis	gidB	Rv3919c	Streptomycin	G34E	-7.685	Deleterious
Mycobacterium tuberculosis	gidB	Rv3919c	Streptomycin	G34E	-7.685	Deleterious
Mycobacterium tuberculosis	gidB	Rv3919c	Streptomycin	G34E	-7.685	Deleterious
Mycobacterium tuberculosis	gidB	Rv3919c	Streptomycin	NA34
Mycobacterium tuberculosis	gidB	Rv3919c	Streptomycin	V36G	-6.005	Deleterious
Mycobacterium tuberculosis	gidB	Rv3919c	Streptomycin	NA39
Mycobacterium tuberculosis	gidB	Rv3919c	Streptomycin	W45S	-13.448	Deleterious
Mycobacterium tuberculosis	gidB	Rv3919c	Streptomycin	W45Stop
Mycobacterium tuberculosis	gidB	Rv3919c	Streptomycin	W45Stop
Mycobacterium tuberculosis	gidB	Rv3919c	Streptomycin	R47G	-6.724	Deleterious
Mycobacterium tuberculosis	gidB	Rv3919c	Streptomycin	R47G	-6.724	Deleterious
Mycobacterium tuberculosis	gidB	Rv3919c	Streptomycin	H48N	-6.724	Deleterious
Mycobacterium tuberculosis	gidB	Rv3919c	Streptomycin	H48D	-8.645	Deleterious
Mycobacterium tuberculosis	gidB	Rv3919c	Streptomycin	H48Y	-5.764	Deleterious
Mycobacterium tuberculosis	gidB	Rv3919c	Streptomycin	H48Y	-5.764	Deleterious
Mycobacterium tuberculosis	gidB	Rv3919c	Streptomycin	L49P	-4.96	Deleterious
Mycobacterium tuberculosis	gidB	Rv3919c	Streptomycin	N51D	-4.803	Deleterious
Mycobacterium tuberculosis	gidB	Rv3919c	Streptomycin	N52T
Mycobacterium tuberculosis	gidB	Rv3919c	Streptomycin	C52Stop
Mycobacterium tuberculosis	gidB	Rv3919c	Streptomycin	L59P	-5.063	Deleterious
Mycobacterium tuberculosis	gidB	Rv3919c	Streptomycin	L59V	-0.187	Neutral
Mycobacterium tuberculosis	gidB	Rv3919c	Streptomycin	E60Stop
Mycobacterium tuberculosis	gidB	Rv3919c	Streptomycin	V65A	-3.709	Deleterious
Mycobacterium tuberculosis	gidB	Rv3919c	Streptomycin	G69D	-6.724	Deleterious
Mycobacterium tuberculosis	gidB	Rv3919c	Streptomycin	R70S
Mycobacterium tuberculosis	gidB	Rv3919c	Streptomycin	G71E	-7.685	Deleterious
Mycobacterium tuberculosis	gidB	Rv3919c	Streptomycin	G71Stop
Mycobacterium tuberculosis	gidB	Rv3919c	Streptomycin	R75T
Mycobacterium tuberculosis	gidB	Rv3919c	Streptomycin	P75R	-8.645	Deleterious
Mycobacterium tuberculosis	gidB	Rv3919c	Streptomycin	P75S	-7.685	Deleterious
Mycobacterium tuberculosis	gidB	Rv3919c	Streptomycin	P75S	-7.685	Deleterious
Mycobacterium tuberculosis	gidB	Rv3919c	Streptomycin	P75T	-7.685	Deleterious
Mycobacterium tuberculosis	gidB	Rv3919c	Streptomycin	G76R	-7.654	Deleterious
Mycobacterium tuberculosis	gidB	Rv3919c	Streptomycin	G76D	-6.699	Deleterious
Mycobacterium tuberculosis	gidB	Rv3919c	Streptomycin	G76C	-8.583	Deleterious
Mycobacterium tuberculosis	gidB	Rv3919c	Streptomycin	V77A	-3.661	Deleterious
Mycobacterium tuberculosis	gidB	Rv3919c	Streptomycin	V77A	-3.661	Deleterious
Mycobacterium tuberculosis	gidB	Rv3919c	Streptomycin	V77G	-6.543	Deleterious
Mycobacterium tuberculosis	gidB	Rv3919c	Streptomycin	L79F	-3.509	Deleterious
Mycobacterium tuberculosis	gidB	Rv3919c	Streptomycin	L79S	-5.297	Deleterious
Mycobacterium tuberculosis	gidB	Rv3919c	Streptomycin	L79W	-5.464	Deleterious
Mycobacterium tuberculosis	gidB	Rv3919c	Streptomycin	A80P	-4.721	Deleterious
Mycobacterium tuberculosis	gidB	Rv3919c	Streptomycin	I81I	0	Neutral
Mycobacterium tuberculosis	gidB	Rv3919c	Streptomycin	A82P	-4.736	Deleterious
Mycobacterium tuberculosis	gidB	Rv3919c	Streptomycin	R83P	-6.724	Deleterious
Mycobacterium tuberculosis	gidB	Rv3919c	Streptomycin	P84C	-8.954	Deleterious
Mycobacterium tuberculosis	gidB	Rv3919c	Streptomycin	P84L	-8.954	Deleterious
Mycobacterium tuberculosis	gidB	Rv3919c	Streptomycin	Q87Stop
Mycobacterium tuberculosis	gidB	Rv3919c	Streptomycin	V89M	-1.46	Neutral
Mycobacterium tuberculosis	gidB	Rv3919c	Streptomycin	E92D	-2.819	Deleterious
Mycobacterium tuberculosis	gidB	Rv3919c	Streptomycin	E92D	-2.819	Deleterious
Mycobacterium tuberculosis	gidB	Rv3919c	Streptomycin	E92K	-3.838	Deleterious
Mycobacterium tuberculosis	gidB	Rv3919c	Streptomycin	P93Q	-7.818	Deleterious
Mycobacterium tuberculosis	gidB	Rv3919c	Streptomycin	P93L	-9.739	Deleterious
Mycobacterium tuberculosis	gidB	Rv3919c	Streptomycin	L94P	-6.23	Deleterious
Mycobacterium tuberculosis	gidB	Rv3919c	Streptomycin	L94S	-5.203	Deleterious
Mycobacterium tuberculosis	gidB	Rv3919c	Streptomycin	R96R	0	Neutral
Mycobacterium tuberculosis	gidB	Rv3919c	Streptomycin	R96C	-7.924	Deleterious
Mycobacterium tuberculosis	gidB	Rv3919c	Streptomycin	R96P	-6.933	Deleterious
Mycobacterium tuberculosis	gidB	Rv3919c	Streptomycin	R97R	0	Neutral
Mycobacterium tuberculosis	gidB	Rv3919c	Streptomycin	S100F
Mycobacterium tuberculosis	gidB	Rv3919c	Streptomycin	S100F
Mycobacterium tuberculosis	gidB	Rv3919c	Streptomycin	L101L	0	Neutral
Mycobacterium tuberculosis	gidB	Rv3919c	Streptomycin	L101F	-3.976	Deleterious
Mycobacterium tuberculosis	gidB	Rv3919c	Streptomycin	R102P	-2.559	Deleterious
Mycobacterium tuberculosis	gidB	Rv3919c	Streptomycin	L108R	-4.39	Deleterious
Mycobacterium tuberculosis	gidB	Rv3919c	Streptomycin	V110V	0	Neutral
Mycobacterium tuberculosis	gidB	Rv3919c	Streptomycin	I114S	-5.096	Deleterious
Mycobacterium tuberculosis	gidB	Rv3919c	Streptomycin	V115G	-6.533	Deleterious
Mycobacterium tuberculosis	gidB	Rv3919c	Streptomycin	G117E	-8	Deleterious
Mycobacterium tuberculosis	gidB	Rv3919c	Streptomycin	NA117
Mycobacterium tuberculosis	gidB	Rv3919c	Streptomycin	A119D	-5.99	Deleterious
Mycobacterium tuberculosis	gidB	Rv3919c	Streptomycin	V124A	-4	Deleterious
Mycobacterium tuberculosis	gidB	Rv3919c	Streptomycin	Q125Stop
Mycobacterium tuberculosis	gidB	Rv3919c	Streptomycin	Q127P	-2.829	Deleterious
Mycobacterium tuberculosis	gidB	Rv3919c	Streptomycin	L128S	-2.142	Neutral
Mycobacterium tuberculosis	gidB	Rv3919c	Streptomycin	A133P	-3.05	Deleterious
Mycobacterium tuberculosis	gidB	Rv3919c	Streptomycin	A134E	-2.6	Deleterious
Mycobacterium tuberculosis	gidB	Rv3919c	Streptomycin	S136P	-4.9	Deleterious
Mycobacterium tuberculosis	gidB	Rv3919c	Streptomycin	A138P	-5	Deleterious
Mycobacterium tuberculosis	gidB	Rv3919c	Streptomycin	A138V	-4	Deleterious
Mycobacterium tuberculosis	gidB	Rv3919c	Streptomycin	A141A	0	Neutral
Mycobacterium tuberculosis	gidB	Rv3919c	Streptomycin	T146K	-2.853	Deleterious
Mycobacterium tuberculosis	gidB	Rv3919c	Streptomycin	T146K	-2.853	Deleterious
Mycobacterium tuberculosis	gidB	Rv3919c	Streptomycin	T146M	-2.767	Deleterious
Mycobacterium tuberculosis	gidB	Rv3919c	Streptomycin	W148Stop
Mycobacterium tuberculosis	gidB	Rv3919c	Streptomycin	S149R	-4.9	Deleterious
Mycobacterium tuberculosis	gidB	Rv3919c	Streptomycin	S149R	-4.9	Deleterious
Mycobacterium tuberculosis	gidB	Rv3919c	Streptomycin	R154W	-6.56	Deleterious
Mycobacterium tuberculosis	gidB	Rv3919c	Streptomycin	L160H	-5.829	Deleterious
Mycobacterium tuberculosis	gidB	Rv3919c	Streptomycin	L160R	-5.015	Deleterious
Mycobacterium tuberculosis	gidB	Rv3919c	Streptomycin	G164R	-7.973	Deleterious
Mycobacterium tuberculosis	gidB	Rv3919c	Streptomycin	G164D	-6.99	Deleterious
Mycobacterium tuberculosis	gidB	Rv3919c	Streptomycin	G164C	-8.987	Deleterious
Mycobacterium tuberculosis	gidB	Rv3919c	Streptomycin	E170D	-2.994	Deleterious
Mycobacterium tuberculosis	gidB	Rv3919c	Streptomycin	V171I	0.191	Neutral
Mycobacterium tuberculosis	gidB	Rv3919c	Streptomycin	R175R	0	Neutral
Mycobacterium tuberculosis	gidB	Rv3919c	Streptomycin	I179I	0	Neutral
Mycobacterium tuberculosis	gidB	Rv3919c	Streptomycin	A183T	-2.392	Neutral
Mycobacterium tuberculosis	gidB	Rv3919c	Streptomycin	R187M	-3.642	Deleterious
Mycobacterium tuberculosis	gidB	Rv3919c	Streptomycin	A200E	-2.29	Neutral
Mycobacterium tuberculosis	gidB	Rv3919c	Streptomycin	V202A	-3.792	Deleterious
Mycobacterium tuberculosis	gidB	Rv3919c	Streptomycin	A205A	0	Neutral
Mycobacterium tuberculosis	gidB	Rv3919c	Streptomycin	A205A	0	Neutral
Mycobacterium tuberculosis	gidB	Rv3919c	Streptomycin	R206L	-2.938	Deleterious
Mycobacterium tuberculosis	gidB	Rv3919c	Streptomycin	NA134-137
Mycobacterium tuberculosis	gidB	Rv3919c	Streptomycin	NANA
Mycobacterium tuberculosis	gyrA	Rv0006	Fluoroquinolone	A74S	-0.438	Neutral
Mycobacterium tuberculosis	gyrA	Rv0006	Fluoroquinolone	T80A	-0.705	Neutral
Mycobacterium tuberculosis	gyrA	Rv0006	Fluoroquinolone (Ofloxacin)	G88A	-5.957	Deleterious
Mycobacterium tuberculosis	gyrA	Rv0006	Fluoroquinolone (Ofloxacin)	G88C	-8.938	Deleterious
Mycobacterium tuberculosis	gyrA	Rv0006	Fluoroquinolone	D89N	-4.968	Deleterious
Mycobacterium tuberculosis	gyrA	Rv0006	Fluoroquinolone (Ofloxacin)	A90T	0.354	Neutral
Mycobacterium tuberculosis	gyrA	Rv0006	Fluoroquinolone (Ofloxacin)	A90V	-2.409	Neutral
Mycobacterium tuberculosis	gyrA	Rv0006	Fluoroquinolone (Ofloxacin)	A90G	-1.566	Neutral
Mycobacterium tuberculosis	gyrA	Rv0006	Fluoroquinolone (Ofloxacin)	A90V	-2.409	Neutral
Mycobacterium tuberculosis	gyrA	Rv0006	Fluoroquinolone (Ofloxacin)	S91P	-2.416	Neutral
Mycobacterium tuberculosis	gyrA	Rv0006	Fluoroquinolone (Ofloxacin)	D94A	-7.811	Deleterious
Mycobacterium tuberculosis	gyrA	Rv0006	Fluoroquinolone (Ofloxacin)	D94N	-4.87	Deleterious
Mycobacterium tuberculosis	gyrA	Rv0006	Fluoroquinolone (Ofloxacin)	D94G	-6.78	Deleterious
Mycobacterium tuberculosis	gyrA	Rv0006	Fluoroquinolone (Ofloxacin)	D94H	-6.839	Deleterious
Mycobacterium tuberculosis	gyrA	Rv0006	Fluoroquinolone	D94F	-8.828	Deleterious
Mycobacterium tuberculosis	gyrA	Rv0006	Fluoroquinolone (Ofloxacin)	D94Y	-8.817	Deleterious
Mycobacterium tuberculosis	gyrA	Rv0006	Fluoroquinolone	D94V	-8.824	Deleterious
Mycobacterium tuberculosis	gyrA	Rv0006	Fluoroquinolone	S95T	0.509	Neutral
Mycobacterium tuberculosis	gyrA	Rv0006	Fluoroquinolone	P102H	-6.203	Deleterious
Mycobacterium tuberculosis	gyrA	Rv0006	Fluoroquinolone	L109V	-2.82	Deleterious
Mycobacterium tuberculosis	gyrA	Rv0006	Fluoroquinolone (Ofloxacin)	A132S	-0.917	Neutral
Mycobacterium tuberculosis	gyrA	Rv0006	Fluoroquinolone (Moxifloxacin)	P190L	-9.946	Deleterious
Mycobacterium tuberculosis	gyrA	Rv0006	Fluoroquinolone (Ofloxacin)	A384V	-3.839	Deleterious
Mycobacterium tuberculosis	gyrB	Rv0005	Fluoroquinolone (Ofloxacin)	H244N	-0.151	Neutral
Mycobacterium tuberculosis	gyrB	Rv0005	Fluoroquinolone (Ofloxacin)	M291I	-3.319	Deleterious
Mycobacterium tuberculosis	gyrB	Rv0005	Fluoroquinolone	R457C
Mycobacterium tuberculosis	gyrB	Rv0005	Fluoroquinolone	S458F
Mycobacterium tuberculosis	gyrB	Rv0005	Fluoroquinolone	D472A	-6.272	Deleterious
Mycobacterium tuberculosis	gyrB	Rv0005	Fluoroquinolone	D472N	-2.289	Neutral
Mycobacterium tuberculosis	gyrB	Rv0005	Fluoroquinolone	D472H	-4.86	Deleterious
Mycobacterium tuberculosis	gyrB	Rv0005	Fluoroquinolone	G481A
Mycobacterium tuberculosis	gyrB	Rv0005	Fluoroquinolone (Ofloxacin)	S486F
Mycobacterium tuberculosis	gyrB	Rv0005	Fluoroquinolone (Ofloxacin)	N499D	-4.324	Deleterious
Mycobacterium tuberculosis	gyrB	Rv0005	Fluoroquinolone (Ofloxacin)	N499T	-5.132	Deleterious
Mycobacterium tuberculosis	gyrB	Rv0005	Fluoroquinolone (Ofloxacin)	D500H
Mycobacterium tuberculosis	gyrB	Rv0005	Fluoroquinolone (Ofloxacin)	A504T
Mycobacterium tuberculosis	gyrB	Rv0005	Fluoroquinolone	D505A	-2.364	Neutral
Mycobacterium tuberculosis	gyrB	Rv0005	Fluoroquinolone	N510D
Mycobacterium tuberculosis	gyrB	Rv0005	Fluoroquinolone	N510T
Mycobacterium tuberculosis	gyrB	Rv0005	Fluoroquinolone	Q510K
Mycobacterium tuberculosis	gyrB	Rv0005	Fluoroquinolone	T511P	-4.899	Deleterious
Mycobacterium tuberculosis	gyrB	Rv0005	Fluoroquinolone	E512D
Mycobacterium tuberculosis	gyrB	Rv0005	Fluoroquinolone	E512V
Mycobacterium tuberculosis	gyrB	Rv0005	Fluoroquinolone (Ofloxacin)	G512R	-6.87	Deleterious
Mycobacterium tuberculosis	gyrB	Rv0005	Fluoroquinolone	A515T
Mycobacterium tuberculosis	gyrB	Rv0005	Fluoroquinolone	A515V
Mycobacterium tuberculosis	gyrB	Rv0005	Fluoroquinolone (Ofloxacin)	N538I
Mycobacterium tuberculosis	gyrB	Rv0005	Fluoroquinolone (Ofloxacin)	T539N
Mycobacterium tuberculosis	gyrB	Rv0005	Fluoroquinolone	Q549H
Mycobacterium tuberculosis	inhA	Rv1484	Isoniazid	K8N	-4.872	Deleterious
Mycobacterium tuberculosis	inhA	Rv1484	Isoniazid	I16T	-3.21	Deleterious
Mycobacterium tuberculosis	inhA	Rv1484	Isoniazid	I21T	-4.762	Deleterious
Mycobacterium tuberculosis	inhA	Rv1484	Isoniazid	I21V	-0.96	Neutral
Mycobacterium tuberculosis	inhA	Rv1484	Isoniazid	I47T	1.137	Neutral
Mycobacterium tuberculosis	inhA	Rv1484	Isoniazid	V78A	-3.509	Deleterious
Mycobacterium tuberculosis	inhA	Rv1484	Isoniazid	S94A	-1.909	Neutral
Mycobacterium tuberculosis	inhA	Rv1484	Isoniazid	S94L	-5.272	Deleterious
Mycobacterium tuberculosis	inhA	Rv1484	Isoniazid	I95P	-6.932	Deleterious
Mycobacterium tuberculosis	inhA	Rv1484	Isoniazid	I95T	-4.932	Deleterious
Mycobacterium tuberculosis	inhA	Rv1484	Isoniazid	I194T	-3.813	Deleterious
Mycobacterium tuberculosis	inhA	Rv1484	Isoniazid	R202G
Mycobacterium tuberculosis	inhA	Rv1484	Isoniazid	E217D
Mycobacterium tuberculosis	inhA	Rv1484	Isoniazid	NANA
Mycobacterium tuberculosis	KatG	Rv1908c	Isoniazid	V1A
Mycobacterium tuberculosis	KatG	Rv1908c	Isoniazid	V1L
Mycobacterium tuberculosis	KatG	Rv1908c	Isoniazid	P2S	1.415	Neutral
Mycobacterium tuberculosis	KatG	Rv1908c	Isoniazid	E3V	-1.922	Neutral
Mycobacterium tuberculosis	KatG	Rv1908c	Isoniazid	T11A	0.02	Neutral
Mycobacterium tuberculosis	KatG	Rv1908c	Isoniazid	T12P	-0.316	Neutral
Mycobacterium tuberculosis	KatG	Rv1908c	Isoniazid	S17N	-0.584	Neutral
Mycobacterium tuberculosis	KatG	Rv1908c	Isoniazid	S17T	-0.782	Neutral
Mycobacterium tuberculosis	KatG	Rv1908c	Isoniazid	G19D	-1.995	Neutral
Mycobacterium tuberculosis	KatG	Rv1908c	Isoniazid	C20S	-5.77	Deleterious
Mycobacterium tuberculosis	KatG	Rv1908c	Isoniazid	G32D	-4.505	Deleterious
Mycobacterium tuberculosis	KatG	Rv1908c	Isoniazid	N35D	-4.477	Deleterious
Mycobacterium tuberculosis	KatG	Rv1908c	Isoniazid	T35P
Mycobacterium tuberculosis	KatG	Rv1908c	Isoniazid	Stop46
Mycobacterium tuberculosis	KatG	Rv1908c	Isoniazid	C47P
Mycobacterium tuberculosis	KatG	Rv1908c	Isoniazid	V47E	-5.133	Deleterious
Mycobacterium tuberculosis	KatG	Rv1908c	Isoniazid	A61T	-0.037	Neutral
Mycobacterium tuberculosis	KatG	Rv1908c	Isoniazid	V61G
Mycobacterium tuberculosis	KatG	Rv1908c	Isoniazid	A62T
Mycobacterium tuberculosis	KatG	Rv1908c	Isoniazid	D63E	-2.896	Deleterious
Mycobacterium tuberculosis	KatG	Rv1908c	Isoniazid	G64C
Mycobacterium tuberculosis	KatG	Rv1908c	Isoniazid	A65A	0	Neutral
Mycobacterium tuberculosis	KatG	Rv1908c	Isoniazid	A65T	-2.735	Deleterious
Mycobacterium tuberculosis	KatG	Rv1908c	Isoniazid	A66P	-1.739	Neutral
Mycobacterium tuberculosis	KatG	Rv1908c	Isoniazid	V68G	-2.863	Deleterious
Mycobacterium tuberculosis	KatG	Rv1908c	Isoniazid	D71G
Mycobacterium tuberculosis	KatG	Rv1908c	Isoniazid	I71N	-5	Deleterious
Mycobacterium tuberculosis	KatG	Rv1908c	Isoniazid	D73N
Mycobacterium tuberculosis	KatG	Rv1908c	Isoniazid	D74G	-3.428	Deleterious
Mycobacterium tuberculosis	KatG	Rv1908c	Isoniazid	D74Y	-4.707	Deleterious
Mycobacterium tuberculosis	KatG	Rv1908c	Isoniazid	M84I	-2.562	Deleterious
Mycobacterium tuberculosis	KatG	Rv1908c	Isoniazid	Q88R	-3.499	Deleterious
Mycobacterium tuberculosis	KatG	Rv1908c	Isoniazid	W90Stop
Mycobacterium tuberculosis	KatG	Rv1908c	Isoniazid	W91R	-13.699	Deleterious
Mycobacterium tuberculosis	KatG	Rv1908c	Isoniazid	A93T	-3.907	Deleterious
Mycobacterium tuberculosis	KatG	Rv1908c	Isoniazid	D94A	-7.828	Deleterious
Mycobacterium tuberculosis	KatG	Rv1908c	Isoniazid	H97R	-6.488	Deleterious
Mycobacterium tuberculosis	KatG	Rv1908c	Isoniazid	Y98C	-8.813	Deleterious
Mycobacterium tuberculosis	KatG	Rv1908c	Isoniazid	G99E	-7.496	Deleterious
Mycobacterium tuberculosis	KatG	Rv1908c	Isoniazid	L101P	-5.975	Deleterious
Mycobacterium tuberculosis	KatG	Rv1908c	Isoniazid	R104Q	-3.917	Deleterious
Mycobacterium tuberculosis	KatG	Rv1908c	Isoniazid	R104L	-6.853	Deleterious
Mycobacterium tuberculosis	KatG	Rv1908c	Isoniazid	M105I	-3.898	Deleterious
Mycobacterium tuberculosis	KatG	Rv1908c	Isoniazid	A106V	-3.367	Deleterious
Mycobacterium tuberculosis	KatG	Rv1908c	Isoniazid	W107R	-13.695	Deleterious
Mycobacterium tuberculosis	KatG	Rv1908c	Isoniazid	H108Q	-7.837	Deleterious
Mycobacterium tuberculosis	KatG	Rv1908c	Isoniazid	H108E	-7.837	Deleterious
Mycobacterium tuberculosis	KatG	Rv1908c	Isoniazid	A109V	-3.326	Deleterious
Mycobacterium tuberculosis	KatG	Rv1908c	Isoniazid	A110V	-3.918	Deleterious
Mycobacterium tuberculosis	KatG	Rv1908c	Isoniazid	Deletion113
Mycobacterium tuberculosis	KatG	Rv1908c	Isoniazid	G118D	-6.861	Deleterious
Mycobacterium tuberculosis	KatG	Rv1908c	Isoniazid	Deletion120
Mycobacterium tuberculosis	KatG	Rv1908c	Isoniazid	G121D	-6.847	Deleterious
Mycobacterium tuberculosis	KatG	Rv1908c	Isoniazid	Deletion122
Mycobacterium tuberculosis	KatG	Rv1908c	Isoniazid	Deletion123
Mycobacterium tuberculosis	KatG	Rv1908c	Isoniazid	G123E	-7.31	Deleterious
Mycobacterium tuberculosis	KatG	Rv1908c	Isoniazid	G125C	-8.826	Deleterious
Mycobacterium tuberculosis	KatG	Rv1908c	Isoniazid	H125insertion
Mycobacterium tuberculosis	KatG	Rv1908c	Isoniazid	M126I	-2.572	Deleterious
Mycobacterium tuberculosis	KatG	Rv1908c	Isoniazid	Q127E	-2.932	Deleterious
Mycobacterium tuberculosis	KatG	Rv1908c	Isoniazid	Q127P	-5.861	Deleterious
Mycobacterium tuberculosis	KatG	Rv1908c	Isoniazid	R128Q	-3.919	Deleterious
Mycobacterium tuberculosis	KatG	Rv1908c	Isoniazid	R128P	-6.862	Deleterious
Mycobacterium tuberculosis	KatG	Rv1908c	Isoniazid	P131R	-8.826	Deleterious
Mycobacterium tuberculosis	KatG	Rv1908c	Isoniazid	P131Q	-7.845	Deleterious
Mycobacterium tuberculosis	KatG	Rv1908c	Isoniazid	P131T	-7.845	Deleterious
Mycobacterium tuberculosis	KatG	Rv1908c	Isoniazid	N133T	-5.668	Deleterious
Mycobacterium tuberculosis	KatG	Rv1908c	Isoniazid	N138D	-4.903	Deleterious
Mycobacterium tuberculosis	KatG	Rv1908c	Isoniazid	N138H	-4.903	Deleterious
Mycobacterium tuberculosis	KatG	Rv1908c	Isoniazid	N138S	-4.903	Deleterious
Mycobacterium tuberculosis	KatG	Rv1908c	Isoniazid	N138T	-5.884	Deleterious
Mycobacterium tuberculosis	KatG	Rv1908c	Isoniazid	A139P	-3.079	Deleterious
Mycobacterium tuberculosis	KatG	Rv1908c	Isoniazid	S140A	-2.586	Deleterious
Mycobacterium tuberculosis	KatG	Rv1908c	Isoniazid	S140N	1.99	Neutral
Mycobacterium tuberculosis	KatG	Rv1908c	Isoniazid	L141S	-5.884	Deleterious
Mycobacterium tuberculosis	KatG	Rv1908c	Isoniazid	D142A	-7.845	Deleterious
Mycobacterium tuberculosis	KatG	Rv1908c	Isoniazid	D142G	-6.865	Deleterious
Mycobacterium tuberculosis	KatG	Rv1908c	Isoniazid	K143T	-5.674	Deleterious
Mycobacterium tuberculosis	KatG	Rv1908c	Isoniazid	R146W	-7.609	Deleterious
Mycobacterium tuberculosis	KatG	Rv1908c	Isoniazid	L148A	-4.837	Deleterious
Mycobacterium tuberculosis	KatG	Rv1908c	Isoniazid	L148R	-5.851	Deleterious
Mycobacterium tuberculosis	KatG	Rv1908c	Isoniazid	L150A
Mycobacterium tuberculosis	KatG	Rv1908c	Isoniazid	Y155C	-8.821	Deleterious
Mycobacterium tuberculosis	KatG	Rv1908c	Isoniazid	Y155S	-8.819	Deleterious
Mycobacterium tuberculosis	KatG	Rv1908c	Isoniazid	S160L	-5.884	Deleterious
Mycobacterium tuberculosis	KatG	Rv1908c	Isoniazid	A162E	-4.68	Deleterious
Mycobacterium tuberculosis	KatG	Rv1908c	Isoniazid	A162V	-3.858	Deleterious
Mycobacterium tuberculosis	KatG	Rv1908c	Isoniazid	F167F	0	Neutral
Mycobacterium tuberculosis	KatG	Rv1908c	Isoniazid	G169A	-5.886	Deleterious
Mycobacterium tuberculosis	KatG	Rv1908c	Isoniazid	A172T	-3.925	Deleterious
Mycobacterium tuberculosis	KatG	Rv1908c	Isoniazid	A172V	-3.923	Deleterious
Mycobacterium tuberculosis	KatG	Rv1908c	Isoniazid	M176I	-3.756	Deleterious
Mycobacterium tuberculosis	KatG	Rv1908c	Isoniazid	M176T	-5.495	Deleterious
Mycobacterium tuberculosis	KatG	Rv1908c	Isoniazid	T180C	-5.86	Deleterious
Mycobacterium tuberculosis	KatG	Rv1908c	Isoniazid	G186V	-8.836	Deleterious
Mycobacterium tuberculosis	KatG	Rv1908c	Isoniazid	D189G	-6.873	Deleterious
Mycobacterium tuberculosis	KatG	Rv1908c	Isoniazid	NA191
Mycobacterium tuberculosis	KatG	Rv1908c	Isoniazid	D194G	-4.697	Deleterious
Mycobacterium tuberculosis	KatG	Rv1908c	Isoniazid	D194Y	-5.284	Deleterious
Mycobacterium tuberculosis	KatG	Rv1908c	Isoniazid	E195K	-3.382	Deleterious
Mycobacterium tuberculosis	KatG	Rv1908c	Isoniazid	W198Stop
Mycobacterium tuberculosis	KatG	Rv1908c	Isoniazid	K200Stop
Mycobacterium tuberculosis	KatG	Rv1908c	Isoniazid	A202A	0	Neutral
Mycobacterium tuberculosis	KatG	Rv1908c	Isoniazid	T203T	0	Neutral
Mycobacterium tuberculosis	KatG	Rv1908c	Isoniazid	G212D	-6.544	Deleterious
Mycobacterium tuberculosis	KatG	Rv1908c	Isoniazid	E217G	-4.719	Deleterious
Mycobacterium tuberculosis	KatG	Rv1908c	Isoniazid	NA217
Mycobacterium tuberculosis	KatG	Rv1908c	Isoniazid	N218K	-2.939	Deleterious
Mycobacterium tuberculosis	KatG	Rv1908c	Isoniazid	Q224E	-2.498	Neutral
Mycobacterium tuberculosis	KatG	Rv1908c	Isoniazid	Y229F	-3.929	Deleterious
Mycobacterium tuberculosis	KatG	Rv1908c	Isoniazid	V230A	-3.929	Deleterious
Mycobacterium tuberculosis	KatG	Rv1908c	Isoniazid	P232S	-7.854	Deleterious
Mycobacterium tuberculosis	KatG	Rv1908c	Isoniazid	A234G
Mycobacterium tuberculosis	KatG	Rv1908c	Isoniazid	G234R	-7.836	Deleterious
Mycobacterium tuberculosis	KatG	Rv1908c	Isoniazid	N236T	-4.639	Deleterious
Mycobacterium tuberculosis	KatG	Rv1908c	Isoniazid	L238R
Mycobacterium tuberculosis	KatG	Rv1908c	Isoniazid	S238A
Mycobacterium tuberculosis	KatG	Rv1908c	Isoniazid	A243D	-5.212	Deleterious
Mycobacterium tuberculosis	KatG	Rv1908c	Isoniazid	A243S	-2.47	Neutral
Mycobacterium tuberculosis	KatG	Rv1908c	Isoniazid	Q247H
Mycobacterium tuberculosis	KatG	Rv1908c	Isoniazid	V248I
Mycobacterium tuberculosis	KatG	Rv1908c	Isoniazid	R249C	-7.809	Deleterious
Mycobacterium tuberculosis	KatG	Rv1908c	Isoniazid	R249H	-4.875	Deleterious
Mycobacterium tuberculosis	KatG	Rv1908c	Isoniazid	T251T	0	Neutral
Mycobacterium tuberculosis	KatG	Rv1908c	Isoniazid	F252L	-5.875	Deleterious
Mycobacterium tuberculosis	KatG	Rv1908c	Isoniazid	A256T	-3.804	Deleterious
Mycobacterium tuberculosis	KatG	Rv1908c	Isoniazid	N258S	-4.65	Deleterious
Mycobacterium tuberculosis	KatG	Rv1908c	Isoniazid	T262R	-5.88	Deleterious
Mycobacterium tuberculosis	KatG	Rv1908c	Isoniazid	A264T	-3.911	Deleterious
Mycobacterium tuberculosis	KatG	Rv1908c	Isoniazid	NA268
Mycobacterium tuberculosis	KatG	Rv1908c	Isoniazid	G269R	-7.849	Deleterious
Mycobacterium tuberculosis	KatG	Rv1908c	Isoniazid	G269D	-6.868	Deleterious
Mycobacterium tuberculosis	KatG	Rv1908c	Isoniazid	H270R	-7.849	Deleterious
Mycobacterium tuberculosis	KatG	Rv1908c	Isoniazid	H270Q	-7.849	Deleterious
Mycobacterium tuberculosis	KatG	Rv1908c	Isoniazid	K274R	-2.943	Deleterious
Mycobacterium tuberculosis	KatG	Rv1908c	Isoniazid	T275A	-3.636	Deleterious
Mycobacterium tuberculosis	KatG	Rv1908c	Isoniazid	T275P	-5.123	Deleterious
Mycobacterium tuberculosis	KatG	Rv1908c	Isoniazid	T275S	-3.159	Deleterious
Mycobacterium tuberculosis	KatG	Rv1908c	Isoniazid	H276M	-9.811	Deleterious
Mycobacterium tuberculosis	KatG	Rv1908c	Isoniazid	G279D	-4.44	Deleterious
Mycobacterium tuberculosis	KatG	Rv1908c	Isoniazid	P280S	-2.767	Deleterious
Mycobacterium tuberculosis	KatG	Rv1908c	Isoniazid	A281V	-2.324	Neutral
Mycobacterium tuberculosis	KatG	Rv1908c	Isoniazid	G285C	-8.74	Deleterious
Mycobacterium tuberculosis	KatG	Rv1908c	Isoniazid	E289D	-2.864	Deleterious
Mycobacterium tuberculosis	KatG	Rv1908c	Isoniazid	NA289
Mycobacterium tuberculosis	KatG	Rv1908c	Isoniazid	A291P	-4.621	Deleterious
Mycobacterium tuberculosis	KatG	Rv1908c	Isoniazid	L293L	0	Neutral
Mycobacterium tuberculosis	KatG	Rv1908c	Isoniazid	Q295H	-2.824	Deleterious
Mycobacterium tuberculosis	KatG	Rv1908c	Isoniazid	Q295P	-3.629	Deleterious
Mycobacterium tuberculosis	KatG	Rv1908c	Isoniazid	Q295Stop
Mycobacterium tuberculosis	KatG	Rv1908c	Isoniazid	G299C	-8.775	Deleterious
Mycobacterium tuberculosis	KatG	Rv1908c	Isoniazid	G299S	-5.849	Deleterious
Mycobacterium tuberculosis	KatG	Rv1908c	Isoniazid	W300G	-12.664	Deleterious
Mycobacterium tuberculosis	KatG	Rv1908c	Isoniazid	W300G	-12.664	Deleterious
Mycobacterium tuberculosis	KatG	Rv1908c	Isoniazid	W300Stop
Mycobacterium tuberculosis	KatG	Rv1908c	Isoniazid	S302R	-2.963	Deleterious
Mycobacterium tuberculosis	KatG	Rv1908c	Isoniazid	S302R	-2.963	Deleterious
Mycobacterium tuberculosis	KatG	Rv1908c	Isoniazid	S303L	-3.971	Deleterious
Mycobacterium tuberculosis	KatG	Rv1908c	Isoniazid	S303W	-4.778	Deleterious
Mycobacterium tuberculosis	KatG	Rv1908c	Isoniazid	Y304S	-4.856	Deleterious
Mycobacterium tuberculosis	KatG	Rv1908c	Isoniazid	P306P
Mycobacterium tuberculosis	KatG	Rv1908c	Isoniazid	T306P	-3.436	Deleterious
Mycobacterium tuberculosis	KatG	Rv1908c	Isoniazid	G307E	-7.792	Deleterious
Mycobacterium tuberculosis	KatG	Rv1908c	Isoniazid	T308P	-0.794	Neutral
Mycobacterium tuberculosis	KatG	Rv1908c	Isoniazid	C309F
Mycobacterium tuberculosis	KatG	Rv1908c	Isoniazid	C309S
Mycobacterium tuberculosis	KatG	Rv1908c	Isoniazid	C309T
Mycobacterium tuberculosis	KatG	Rv1908c	Isoniazid	G309D	-6.591	Deleterious
Mycobacterium tuberculosis	KatG	Rv1908c	Isoniazid	G309G	0	Neutral
Mycobacterium tuberculosis	KatG	Rv1908c	Isoniazid	D311E	-3.516	Deleterious
Mycobacterium tuberculosis	KatG	Rv1908c	Isoniazid	D311G	-6.392	Deleterious
Mycobacterium tuberculosis	KatG	Rv1908c	Isoniazid	A312A	0	Neutral
Mycobacterium tuberculosis	KatG	Rv1908c	Isoniazid	T314T	0	Neutral
Mycobacterium tuberculosis	KatG	Rv1908c	Isoniazid	S315T	-2.853	Deleterious
Mycobacterium tuberculosis	KatG	Rv1908c	Isoniazid	S315R	-4.79	Deleterious
Mycobacterium tuberculosis	KatG	Rv1908c	Isoniazid	S315R	-4.79	Deleterious
Mycobacterium tuberculosis	KatG	Rv1908c	Isoniazid	S315N	-2.841	Deleterious
Mycobacterium tuberculosis	KatG	Rv1908c	Isoniazid	S315N	-2.841	Deleterious
Mycobacterium tuberculosis	KatG	Rv1908c	Isoniazid	S315G	-3.73	Deleterious
Mycobacterium tuberculosis	KatG	Rv1908c	Isoniazid	S315G	-3.73	Deleterious
Mycobacterium tuberculosis	KatG	Rv1908c	Isoniazid	S315G	-3.73	Deleterious
Mycobacterium tuberculosis	KatG	Rv1908c	Isoniazid	S315I	-5.776	Deleterious
Mycobacterium tuberculosis	KatG	Rv1908c	Isoniazid	S315I	-5.776	Deleterious
Mycobacterium tuberculosis	KatG	Rv1908c	Isoniazid	S315L	-5.777	Deleterious
Mycobacterium tuberculosis	KatG	Rv1908c	Isoniazid	S315T	-2.853	Deleterious
Mycobacterium tuberculosis	KatG	Rv1908c	Isoniazid	S315T	-2.853	Deleterious
Mycobacterium tuberculosis	KatG	Rv1908c	Isoniazid	S315T	-2.853	Deleterious
Mycobacterium tuberculosis	KatG	Rv1908c	Isoniazid	G316D	-6.833	Deleterious
Mycobacterium tuberculosis	KatG	Rv1908c	Isoniazid	G316S	-5.856	Deleterious
Mycobacterium tuberculosis	KatG	Rv1908c	Isoniazid	I317L	1.477	Neutral
Mycobacterium tuberculosis	KatG	Rv1908c	Isoniazid	E318V	-6.833	Deleterious
Mycobacterium tuberculosis	KatG	Rv1908c	Isoniazid	W321R	-13.604	Deleterious
Mycobacterium tuberculosis	KatG	Rv1908c	Isoniazid	W321G	-12.634	Deleterious
Mycobacterium tuberculosis	KatG	Rv1908c	Isoniazid	W321F	-9.67	Deleterious
Mycobacterium tuberculosis	KatG	Rv1908c	Isoniazid	K327K	0	Neutral
Mycobacterium tuberculosis	KatG	Rv1908c	Isoniazid	W328C	-12.678	Deleterious
Mycobacterium tuberculosis	KatG	Rv1908c	Isoniazid	W328G	-12.68	Deleterious
Mycobacterium tuberculosis	KatG	Rv1908c	Isoniazid	W328L	-12.676	Deleterious
Mycobacterium tuberculosis	KatG	Rv1908c	Isoniazid	W328S	-13.653	Deleterious
Mycobacterium tuberculosis	KatG	Rv1908c	Isoniazid	S331C	-3.369	Deleterious
Mycobacterium tuberculosis	KatG	Rv1908c	Isoniazid	I334T
Mycobacterium tuberculosis	KatG	Rv1908c	Isoniazid	I335T
Mycobacterium tuberculosis	KatG	Rv1908c	Isoniazid	I335V	-0.058	Neutral
Mycobacterium tuberculosis	KatG	Rv1908c	Isoniazid	L336R	-5.855	Deleterious
Mycobacterium tuberculosis	KatG	Rv1908c	Isoniazid	L336P	-6.831	Deleterious
Mycobacterium tuberculosis	KatG	Rv1908c	Isoniazid	Y336C
Mycobacterium tuberculosis	KatG	Rv1908c	Isoniazid	Y337C	-6.047	Deleterious
Mycobacterium tuberculosis	KatG	Rv1908c	Isoniazid	Y337F	0.67	Neutral
Mycobacterium tuberculosis	KatG	Rv1908c	Isoniazid	W341G	-12.375	Deleterious
Mycobacterium tuberculosis	KatG	Rv1908c	Isoniazid	W341S	-13.272	Deleterious
Mycobacterium tuberculosis	KatG	Rv1908c	Isoniazid	Stop343Stop
Mycobacterium tuberculosis	KatG	Rv1908c	Isoniazid	T344P	-4.404	Deleterious
Mycobacterium tuberculosis	KatG	Rv1908c	Isoniazid	K345T	-4.579	Deleterious
Mycobacterium tuberculosis	KatG	Rv1908c	Isoniazid	NA346
Mycobacterium tuberculosis	KatG	Rv1908c	Isoniazid	A350S	-2.843	Deleterious
Mycobacterium tuberculosis	KatG	Rv1908c	Isoniazid	A350T	-3.759	Deleterious
Mycobacterium tuberculosis	KatG	Rv1908c	Isoniazid	Q352E	-2.925	Deleterious
Mycobacterium tuberculosis	KatG	Rv1908c	Isoniazid	Q352Stop
Mycobacterium tuberculosis	KatG	Rv1908c	Isoniazid	D357N	-2.194	Neutral
Mycobacterium tuberculosis	KatG	Rv1908c	Isoniazid	D357H	-4.318	Deleterious
Mycobacterium tuberculosis	KatG	Rv1908c	Isoniazid	P375R	-7.133	Deleterious
Mycobacterium tuberculosis	KatG	Rv1908c	Isoniazid	T380I	-4.833	Deleterious
Mycobacterium tuberculosis	KatG	Rv1908c	Isoniazid	D381G	-6.797	Deleterious
Mycobacterium tuberculosis	KatG	Rv1908c	Isoniazid	S383P	-3.141	Deleterious
Mycobacterium tuberculosis	KatG	Rv1908c	Isoniazid	D387G	-6.684	Deleterious
Mycobacterium tuberculosis	KatG	Rv1908c	Isoniazid	D387H	-6.702	Deleterious
Mycobacterium tuberculosis	KatG	Rv1908c	Isoniazid	I393N	-6.867	Deleterious
Mycobacterium tuberculosis	KatG	Rv1908c	Isoniazid	T394A	-1.099	Neutral
Mycobacterium tuberculosis	KatG	Rv1908c	Isoniazid	T394M	-3.052	Deleterious
Mycobacterium tuberculosis	KatG	Rv1908c	Isoniazid	W397Y	-1.076	Neutral
Mycobacterium tuberculosis	KatG	Rv1908c	Isoniazid	E399E	0	Neutral
Mycobacterium tuberculosis	KatG	Rv1908c	Isoniazid	A409R	-4.884	Deleterious
Mycobacterium tuberculosis	KatG	Rv1908c	Isoniazid	A409D	-5.848	Deleterious
Mycobacterium tuberculosis	KatG	Rv1908c	Isoniazid	Y413C	-6.412	Deleterious
Mycobacterium tuberculosis	KatG	Rv1908c	Isoniazid	K414N	-4.904	Deleterious
Mycobacterium tuberculosis	KatG	Rv1908c	Isoniazid	K414K	0	Neutral
Mycobacterium tuberculosis	KatG	Rv1908c	Isoniazid	R418Q	-3.792	Deleterious
Mycobacterium tuberculosis	KatG	Rv1908c	Isoniazid	R418L	-6.437	Deleterious
Mycobacterium tuberculosis	KatG	Rv1908c	Isoniazid	D419H	-6.859	Deleterious
Mycobacterium tuberculosis	KatG	Rv1908c	Isoniazid	M420T	-5.742	Deleterious
Mycobacterium tuberculosis	KatG	Rv1908c	Isoniazid	A424E	-0.472	Neutral
Mycobacterium tuberculosis	KatG	Rv1908c	Isoniazid	A424G	-1.863	Neutral
Mycobacterium tuberculosis	KatG	Rv1908c	Isoniazid	A424V	-1.383	Neutral
Mycobacterium tuberculosis	KatG	Rv1908c	Isoniazid	P429S	-6.85	Deleterious
Mycobacterium tuberculosis	KatG	Rv1908c	Isoniazid	NA431
Mycobacterium tuberculosis	KatG	Rv1908c	Isoniazid	Q434Stop
Mycobacterium tuberculosis	KatG	Rv1908c	Isoniazid	W438S	-13.669	Deleterious
Mycobacterium tuberculosis	KatG	Rv1908c	Isoniazid	D448N	-1.153	Neutral
Mycobacterium tuberculosis	KatG	Rv1908c	Isoniazid	V450D	-6.167	Deleterious
Mycobacterium tuberculosis	KatG	Rv1908c	Isoniazid	G451S	0.015	Neutral
Mycobacterium tuberculosis	KatG	Rv1908c	Isoniazid	E454R	-4.014	Deleterious
Mycobacterium tuberculosis	KatG	Rv1908c	Isoniazid	Stop454
Mycobacterium tuberculosis	KatG	Rv1908c	Isoniazid	S457I	-2.645	Deleterious
Mycobacterium tuberculosis	KatG	Rv1908c	Isoniazid	Q461P	-2.605	Deleterious
Mycobacterium tuberculosis	KatG	Rv1908c	Isoniazid	R463G	-1.786	Neutral
Mycobacterium tuberculosis	KatG	Rv1908c	Isoniazid	R463L	4.821	Neutral
Mycobacterium tuberculosis	KatG	Rv1908c	Isoniazid	R463L	4.821	Neutral
Mycobacterium tuberculosis	KatG	Rv1908c	Isoniazid	W477Stop
Mycobacterium tuberculosis	KatG	Rv1908c	Isoniazid	G485V	-5.942	Deleterious
Mycobacterium tuberculosis	KatG	Rv1908c	Isoniazid	K488N	-4.005	Deleterious
Mycobacterium tuberculosis	KatG	Rv1908c	Isoniazid	R489S	-5.892	Deleterious
Mycobacterium tuberculosis	KatG	Rv1908c	Isoniazid	G491C	-8.831	Deleterious
Mycobacterium tuberculosis	KatG	Rv1908c	Isoniazid	G494D	-6.877	Deleterious
Mycobacterium tuberculosis	KatG	Rv1908c	Isoniazid	R498H	-4.898	Deleterious
Mycobacterium tuberculosis	KatG	Rv1908c	Isoniazid	P501A	-7.852	Deleterious
Mycobacterium tuberculosis	KatG	Rv1908c	Isoniazid	W505R	-13.736	Deleterious
Mycobacterium tuberculosis	KatG	Rv1908c	Isoniazid	E506Stop
Mycobacterium tuberculosis	KatG	Rv1908c	Isoniazid	NA511
Mycobacterium tuberculosis	KatG	Rv1908c	Isoniazid	NA513
Mycobacterium tuberculosis	KatG	Rv1908c	Isoniazid	R515C	0.219	Neutral
Mycobacterium tuberculosis	KatG	Rv1908c	Isoniazid	R515Y	-1.291	Neutral
Mycobacterium tuberculosis	KatG	Rv1908c	Isoniazid	L521L	0	Neutral
Mycobacterium tuberculosis	KatG	Rv1908c	Isoniazid	NA521
Mycobacterium tuberculosis	KatG	Rv1908c	Isoniazid	N529D	-3.752	Deleterious
Mycobacterium tuberculosis	KatG	Rv1908c	Isoniazid	D529H
Mycobacterium tuberculosis	KatG	Rv1908c	Isoniazid	D529T
Mycobacterium tuberculosis	KatG	Rv1908c	Isoniazid	A541D	-5.866	Deleterious
Mycobacterium tuberculosis	KatG	Rv1908c	Isoniazid	D542H	-6.867	Deleterious
Mycobacterium tuberculosis	KatG	Rv1908c	Isoniazid	A550D	-5.481	Deleterious
Mycobacterium tuberculosis	KatG	Rv1908c	Isoniazid	F567S	-7.562	Deleterious
Mycobacterium tuberculosis	KatG	Rv1908c	Isoniazid	D573N	-4.877	Deleterious
Mycobacterium tuberculosis	KatG	Rv1908c	Isoniazid	A574V	-3.525	Deleterious
Mycobacterium tuberculosis	KatG	Rv1908c	Isoniazid	L587M	-1.562	Neutral
Mycobacterium tuberculosis	KatG	Rv1908c	Isoniazid	L587P	-6.589	Deleterious
Mycobacterium tuberculosis	KatG	Rv1908c	Isoniazid	P589T	-7.695	Deleterious
Mycobacterium tuberculosis	KatG	Rv1908c	Isoniazid	G593D	-6.614	Deleterious
Mycobacterium tuberculosis	KatG	Rv1908c	Isoniazid	R595Stop
Mycobacterium tuberculosis	KatG	Rv1908c	Isoniazid	N596S	-4.746	Deleterious
Mycobacterium tuberculosis	KatG	Rv1908c	Isoniazid	M609I	-0.768	Neutral
Mycobacterium tuberculosis	KatG	Rv1908c	Isoniazid	L619P	-6.579	Deleterious
Mycobacterium tuberculosis	KatG	Rv1908c	Isoniazid	M624V	-3.155	Deleterious
Mycobacterium tuberculosis	KatG	Rv1908c	Isoniazid	G629S	-5.825	Deleterious
Mycobacterium tuberculosis	KatG	Rv1908c	Isoniazid	R632C	-7.776	Deleterious
Mycobacterium tuberculosis	KatG	Rv1908c	Isoniazid	L634F	-3.818	Deleterious
Mycobacterium tuberculosis	KatG	Rv1908c	Isoniazid	F658V	-6.779	Deleterious
Mycobacterium tuberculosis	KatG	Rv1908c	Isoniazid	T667P	-1.36	Neutral
Mycobacterium tuberculosis	KatG	Rv1908c	Isoniazid	G685R	-7.116	Deleterious
Mycobacterium tuberculosis	KatG	Rv1908c	Isoniazid	D695A	-7.695	Deleterious
Mycobacterium tuberculosis	KatG	Rv1908c	Isoniazid	V710A	-3.83	Deleterious
Mycobacterium tuberculosis	KatG	Rv1908c	Isoniazid	A717P
Mycobacterium tuberculosis	KatG	Rv1908c	Isoniazid	A727D	-5.655	Deleterious
Mycobacterium tuberculosis	KatG	Rv1908c	Isoniazid	W728C	-12.239	Deleterious
Mycobacterium tuberculosis	KatG	Rv1908c	Isoniazid	D735A	-7.257	Deleterious
Mycobacterium tuberculosis	KatG	Rv1908c	Isoniazid	D735N	-4.516	Deleterious
Mycobacterium tuberculosis	KatG	Rv1908c	Isoniazid	Deletion120-123
Mycobacterium tuberculosis	KatG	Rv1908c	Isoniazid	FG183-184Deletion	-12.384	Deleterious
Mycobacterium tuberculosis	KatG	Rv1908c	Isoniazid	WE191-192Deletion	-22.954	Deleterious
Mycobacterium tuberculosis	KatG	Rv1908c	Isoniazid	AVADP52-57Deletion
Mycobacterium tuberculosis	KatG	Rv1908c	Isoniazid	NANA
Mycobacterium tuberculosis	pncA	Rv2043c	Pyrazinamide	M1R	-2.001	Neutral
Mycobacterium tuberculosis	pncA	Rv2043c	Pyrazinamide	M1Deletion	-1.369	Neutral
Mycobacterium tuberculosis	pncA	Rv2043c	Pyrazinamide	M1I	-1.916	Neutral
Mycobacterium tuberculosis	pncA	Rv2043c	Pyrazinamide	M1T	-1.301	Neutral
Mycobacterium tuberculosis	pncA	Rv2043c	Pyrazinamide	NA1
Mycobacterium tuberculosis	pncA	Rv2043c	Pyrazinamide	R2W	-6.417	Deleterious
Mycobacterium tuberculosis	pncA	Rv2043c	Pyrazinamide	A3E	-4.578	Deleterious
Mycobacterium tuberculosis	pncA	Rv2043c	Pyrazinamide	A3P	-4.578	Deleterious
Mycobacterium tuberculosis	pncA	Rv2043c	Pyrazinamide	A3S	-2.716	Deleterious
Mycobacterium tuberculosis	pncA	Rv2043c	Pyrazinamide	L4S	-5.591	Deleterious
Mycobacterium tuberculosis	pncA	Rv2043c	Pyrazinamide	L4W	-5.595	Deleterious
Mycobacterium tuberculosis	pncA	Rv2043c	Pyrazinamide	I5S	-5.413	Deleterious
Mycobacterium tuberculosis	pncA	Rv2043c	Pyrazinamide	I5T	-4.355	Deleterious
Mycobacterium tuberculosis	pncA	Rv2043c	Pyrazinamide	I6L	-1.858	Neutral
Mycobacterium tuberculosis	pncA	Rv2043c	Pyrazinamide	I6S	-5.291	Deleterious
Mycobacterium tuberculosis	pncA	Rv2043c	Pyrazinamide	I6T	-3.987	Deleterious
Mycobacterium tuberculosis	pncA	Rv2043c	Pyrazinamide	V7A	-3.692	Deleterious
Mycobacterium tuberculosis	pncA	Rv2043c	Pyrazinamide	V7D	-6.486	Deleterious
Mycobacterium tuberculosis	pncA	Rv2043c	Pyrazinamide	V7G	-6.524	Deleterious
Mycobacterium tuberculosis	pncA	Rv2043c	Pyrazinamide	V7I	-0.957	Neutral
Mycobacterium tuberculosis	pncA	Rv2043c	Pyrazinamide	V7L	-2.806	Deleterious
Mycobacterium tuberculosis	pncA	Rv2043c	Pyrazinamide	V7F	-4.681	Deleterious
Mycobacterium tuberculosis	pncA	Rv2043c	Pyrazinamide	D8A	-7.68	Deleterious
Mycobacterium tuberculosis	pncA	Rv2043c	Pyrazinamide	D8N	-4.8	Deleterious
Mycobacterium tuberculosis	pncA	Rv2043c	Pyrazinamide	D8E	-3.84	Deleterious
Mycobacterium tuberculosis	pncA	Rv2043c	Pyrazinamide	D8G	-6.72	Deleterious
Mycobacterium tuberculosis	pncA	Rv2043c	Pyrazinamide	D8H	-6.72	Deleterious
Mycobacterium tuberculosis	pncA	Rv2043c	Pyrazinamide	D8Y	-8.64	Deleterious
Mycobacterium tuberculosis	pncA	Rv2043c	Pyrazinamide	V9A	-3.673	Deleterious
Mycobacterium tuberculosis	pncA	Rv2043c	Pyrazinamide	V9G	-6.553	Deleterious
Mycobacterium tuberculosis	pncA	Rv2043c	Pyrazinamide	V9L	-2.311	Neutral
Mycobacterium tuberculosis	pncA	Rv2043c	Pyrazinamide	V9S	-5.476	Deleterious
Mycobacterium tuberculosis	pncA	Rv2043c	Pyrazinamide	Q10R	-3.835	Deleterious
Mycobacterium tuberculosis	pncA	Rv2043c	Pyrazinamide	Q10E	-2.879	Deleterious
Mycobacterium tuberculosis	pncA	Rv2043c	Pyrazinamide	Q10K	-3.837	Deleterious
Mycobacterium tuberculosis	pncA	Rv2043c	Pyrazinamide	Q10P	-5.758	Deleterious
Mycobacterium tuberculosis	pncA	Rv2043c	Pyrazinamide	Q10Stop
Mycobacterium tuberculosis	pncA	Rv2043c	Pyrazinamide	NA10
Mycobacterium tuberculosis	pncA	Rv2043c	Pyrazinamide	D12A	-7.68	Deleterious
Mycobacterium tuberculosis	pncA	Rv2043c	Pyrazinamide	D12N	-4.8	Deleterious
Mycobacterium tuberculosis	pncA	Rv2043c	Pyrazinamide	D12E	-3.84	Deleterious
Mycobacterium tuberculosis	pncA	Rv2043c	Pyrazinamide	D12G	-6.72	Deleterious
Mycobacterium tuberculosis	pncA	Rv2043c	Pyrazinamide	D12Y	-8.64	Deleterious
Mycobacterium tuberculosis	pncA	Rv2043c	Pyrazinamide	F13L	-5.76	Deleterious
Mycobacterium tuberculosis	pncA	Rv2043c	Pyrazinamide	F13S	-7.68	Deleterious
Mycobacterium tuberculosis	pncA	Rv2043c	Pyrazinamide	F13V	-6.72	Deleterious
Mycobacterium tuberculosis	pncA	Rv2043c	Pyrazinamide	C14R	-11.52	Deleterious
Mycobacterium tuberculosis	pncA	Rv2043c	Pyrazinamide	C14H	-11.52	Deleterious
Mycobacterium tuberculosis	pncA	Rv2043c	Pyrazinamide	C14Y	-10.56	Deleterious
Mycobacterium tuberculosis	pncA	Rv2043c	Pyrazinamide	G16S	-5.76	Deleterious
Mycobacterium tuberculosis	pncA	Rv2043c	Pyrazinamide	NA16
Mycobacterium tuberculosis	pncA	Rv2043c	Pyrazinamide	G17A	-5.76	Deleterious
Mycobacterium tuberculosis	pncA	Rv2043c	Pyrazinamide	G17D	-6.72	Deleterious
Mycobacterium tuberculosis	pncA	Rv2043c	Pyrazinamide	G17V	-8.64	Deleterious
Mycobacterium tuberculosis	pncA	Rv2043c	Pyrazinamide	NA17
Mycobacterium tuberculosis	pncA	Rv2043c	Pyrazinamide	S18P	-4.241	Deleterious
Mycobacterium tuberculosis	pncA	Rv2043c	Pyrazinamide	L19R	-5.654	Deleterious
Mycobacterium tuberculosis	pncA	Rv2043c	Pyrazinamide	L19P	-6.508	Deleterious
Mycobacterium tuberculosis	pncA	Rv2043c	Pyrazinamide	A20T	-2.765	Deleterious
Mycobacterium tuberculosis	pncA	Rv2043c	Pyrazinamide	NA20
Mycobacterium tuberculosis	pncA	Rv2043c	Pyrazinamide	V21G	-6.17	Deleterious
Mycobacterium tuberculosis	pncA	Rv2043c	Pyrazinamide	NA22
Mycobacterium tuberculosis	pncA	Rv2043c	Pyrazinamide	G23A	-5.331	Deleterious
Mycobacterium tuberculosis	pncA	Rv2043c	Pyrazinamide	G23V	-8.086	Deleterious
Mycobacterium tuberculosis	pncA	Rv2043c	Pyrazinamide	G24R	-6.976	Deleterious
Mycobacterium tuberculosis	pncA	Rv2043c	Pyrazinamide	G24D	-6.212	Deleterious
Mycobacterium tuberculosis	pncA	Rv2043c	Pyrazinamide	NA24
Mycobacterium tuberculosis	pncA	Rv2043c	Pyrazinamide	A25E	-3.652	Deleterious
Mycobacterium tuberculosis	pncA	Rv2043c	Pyrazinamide	A26A	0	Neutral
Mycobacterium tuberculosis	pncA	Rv2043c	Pyrazinamide	A26G	-2.085	Neutral
Mycobacterium tuberculosis	pncA	Rv2043c	Pyrazinamide	L27R	-3.835	Deleterious
Mycobacterium tuberculosis	pncA	Rv2043c	Pyrazinamide	L27P	-3.201	Deleterious
Mycobacterium tuberculosis	pncA	Rv2043c	Pyrazinamide	A28D	-5.66	Deleterious
Mycobacterium tuberculosis	pncA	Rv2043c	Pyrazinamide	A28T	-3.707	Deleterious
Mycobacterium tuberculosis	pncA	Rv2043c	Pyrazinamide	A28V	-3.573	Deleterious
Mycobacterium tuberculosis	pncA	Rv2043c	Pyrazinamide	NA28
Mycobacterium tuberculosis	pncA	Rv2043c	Pyrazinamide	A30D	-3.276	Deleterious
Mycobacterium tuberculosis	pncA	Rv2043c	Pyrazinamide	I31S	-5.614	Deleterious
Mycobacterium tuberculosis	pncA	Rv2043c	Pyrazinamide	I31T	-4.549	Deleterious
Mycobacterium tuberculosis	pncA	Rv2043c	Pyrazinamide	F32V
Mycobacterium tuberculosis	pncA	Rv2043c	Pyrazinamide	D33A	-2.216	Neutral
Mycobacterium tuberculosis	pncA	Rv2043c	Pyrazinamide	NA34
Mycobacterium tuberculosis	pncA	Rv2043c	Pyrazinamide	Y34D	-5.411	Deleterious
Mycobacterium tuberculosis	pncA	Rv2043c	Pyrazinamide	Y34S	-4.279	Deleterious
Mycobacterium tuberculosis	pncA	Rv2043c	Pyrazinamide	Y34Stop
Mycobacterium tuberculosis	pncA	Rv2043c	Pyrazinamide	L35R	-4.294	Deleterious
Mycobacterium tuberculosis	pncA	Rv2043c	Pyrazinamide	L35P	-5.282	Deleterious
Mycobacterium tuberculosis	pncA	Rv2043c	Pyrazinamide	A36A	0	Neutral
Mycobacterium tuberculosis	pncA	Rv2043c	Pyrazinamide	E37Stop
Mycobacterium tuberculosis	pncA	Rv2043c	Pyrazinamide	A38G	-0.519	Neutral
Mycobacterium tuberculosis	pncA	Rv2043c	Pyrazinamide	A39A	0	Neutral
Mycobacterium tuberculosis	pncA	Rv2043c	Pyrazinamide	Y41H	-4.23	Deleterious
Mycobacterium tuberculosis	pncA	Rv2043c	Pyrazinamide	Y41Stop
Mycobacterium tuberculosis	pncA	Rv2043c	Pyrazinamide	H43P	-7.773	Deleterious
Mycobacterium tuberculosis	pncA	Rv2043c	Pyrazinamide	V45A	-3.573	Deleterious
Mycobacterium tuberculosis	pncA	Rv2043c	Pyrazinamide	V45E	-5.593	Deleterious
Mycobacterium tuberculosis	pncA	Rv2043c	Pyrazinamide	V45G	-6.487	Deleterious
Mycobacterium tuberculosis	pncA	Rv2043c	Pyrazinamide	A46E	-4.833	Deleterious
Mycobacterium tuberculosis	pncA	Rv2043c	Pyrazinamide	A46P	-4.833	Deleterious
Mycobacterium tuberculosis	pncA	Rv2043c	Pyrazinamide	A46S	-2.9	Deleterious
Mycobacterium tuberculosis	pncA	Rv2043c	Pyrazinamide	A46V	-3.856	Deleterious
Mycobacterium tuberculosis	pncA	Rv2043c	Pyrazinamide	NA46
Mycobacterium tuberculosis	pncA	Rv2043c	Pyrazinamide	T47A	-4.523	Deleterious
Mycobacterium tuberculosis	pncA	Rv2043c	Pyrazinamide	T47I	-5.627	Deleterious
Mycobacterium tuberculosis	pncA	Rv2043c	Pyrazinamide	T47P	-5.625	Deleterious
Mycobacterium tuberculosis	pncA	Rv2043c	Pyrazinamide	T47S	-3.685	Deleterious
Mycobacterium tuberculosis	pncA	Rv2043c	Pyrazinamide	K48R	0.261	Neutral
Mycobacterium tuberculosis	pncA	Rv2043c	Pyrazinamide	K48E	-2.275	Neutral
Mycobacterium tuberculosis	pncA	Rv2043c	Pyrazinamide	D49A	-7.717	Deleterious
Mycobacterium tuberculosis	pncA	Rv2043c	Pyrazinamide	D49N	-4.806	Deleterious
Mycobacterium tuberculosis	pncA	Rv2043c	Pyrazinamide	D49E	-3.856	Deleterious
Mycobacterium tuberculosis	pncA	Rv2043c	Pyrazinamide	D49G	-6.749	Deleterious
Mycobacterium tuberculosis	pncA	Rv2043c	Pyrazinamide	D49H	-6.746	Deleterious
Mycobacterium tuberculosis	pncA	Rv2043c	Pyrazinamide	D49Y	-8.681	Deleterious
Mycobacterium tuberculosis	pncA	Rv2043c	Pyrazinamide	D49V	-8.683	Deleterious
Mycobacterium tuberculosis	pncA	Rv2043c	Pyrazinamide	H51R	-7.726	Deleterious
Mycobacterium tuberculosis	pncA	Rv2043c	Pyrazinamide	H51N	-6.763	Deleterious
Mycobacterium tuberculosis	pncA	Rv2043c	Pyrazinamide	H51D	-8.696	Deleterious
Mycobacterium tuberculosis	pncA	Rv2043c	Pyrazinamide	H51Q	-7.728	Deleterious
Mycobacterium tuberculosis	pncA	Rv2043c	Pyrazinamide	H51P	-9.662	Deleterious
Mycobacterium tuberculosis	pncA	Rv2043c	Pyrazinamide	H51Y	-5.798	Deleterious
Mycobacterium tuberculosis	pncA	Rv2043c	Pyrazinamide	D53A	-6.536	Deleterious
Mycobacterium tuberculosis	pncA	Rv2043c	Pyrazinamide	D53N	-4.099	Deleterious
Mycobacterium tuberculosis	pncA	Rv2043c	Pyrazinamide	NA53
Mycobacterium tuberculosis	pncA	Rv2043c	Pyrazinamide	NA54
Mycobacterium tuberculosis	pncA	Rv2043c	Pyrazinamide	P54R	-8.685	Deleterious
Mycobacterium tuberculosis	pncA	Rv2043c	Pyrazinamide	P54Q	-7.721	Deleterious
Mycobacterium tuberculosis	pncA	Rv2043c	Pyrazinamide	P54L	-9.651	Deleterious
Mycobacterium tuberculosis	pncA	Rv2043c	Pyrazinamide	P54S	-7.723	Deleterious
Mycobacterium tuberculosis	pncA	Rv2043c	Pyrazinamide	P54T	-7.722	Deleterious
Mycobacterium tuberculosis	pncA	Rv2043c	Pyrazinamide	D56C	-4.741	Deleterious
Mycobacterium tuberculosis	pncA	Rv2043c	Pyrazinamide	H57R	-7.729	Deleterious
Mycobacterium tuberculosis	pncA	Rv2043c	Pyrazinamide	H57D	-8.69	Deleterious
Mycobacterium tuberculosis	pncA	Rv2043c	Pyrazinamide	H57L	-10.629	Deleterious
Mycobacterium tuberculosis	pncA	Rv2043c	Pyrazinamide	H57P	-9.661	Deleterious
Mycobacterium tuberculosis	pncA	Rv2043c	Pyrazinamide	H57Y	-5.798	Deleterious
Mycobacterium tuberculosis	pncA	Rv2043c	Pyrazinamide	NA58
Mycobacterium tuberculosis	pncA	Rv2043c	Pyrazinamide	F58L	-5.8	Deleterious
Mycobacterium tuberculosis	pncA	Rv2043c	Pyrazinamide	F58K	-8.7	Deleterious
Mycobacterium tuberculosis	pncA	Rv2043c	Pyrazinamide	F58S	-7.732	Deleterious
Mycobacterium tuberculosis	pncA	Rv2043c	Pyrazinamide	F58V	-6.767	Deleterious
Mycobacterium tuberculosis	pncA	Rv2043c	Pyrazinamide	S59F	-5.262	Deleterious
Mycobacterium tuberculosis	pncA	Rv2043c	Pyrazinamide	S59P	-4.286	Deleterious
Mycobacterium tuberculosis	pncA	Rv2043c	Pyrazinamide	V59F
Mycobacterium tuberculosis	pncA	Rv2043c	Pyrazinamide	T61P	-1.634	Neutral
Mycobacterium tuberculosis	pncA	Rv2043c	Pyrazinamide	P62R	-8.693	Deleterious
Mycobacterium tuberculosis	pncA	Rv2043c	Pyrazinamide	P62Q	-7.724	Deleterious
Mycobacterium tuberculosis	pncA	Rv2043c	Pyrazinamide	P62H	-8.695	Deleterious
Mycobacterium tuberculosis	pncA	Rv2043c	Pyrazinamide	P62L	-9.657	Deleterious
Mycobacterium tuberculosis	pncA	Rv2043c	Pyrazinamide	P62S	-7.727	Deleterious
Mycobacterium tuberculosis	pncA	Rv2043c	Pyrazinamide	P62T	-7.727	Deleterious
Mycobacterium tuberculosis	pncA	Rv2043c	Pyrazinamide	D63A	-7.725	Deleterious
Mycobacterium tuberculosis	pncA	Rv2043c	Pyrazinamide	D63G	-6.767	Deleterious
Mycobacterium tuberculosis	pncA	Rv2043c	Pyrazinamide	D63H	-6.767	Deleterious
Mycobacterium tuberculosis	pncA	Rv2043c	Pyrazinamide	NA64
Mycobacterium tuberculosis	pncA	Rv2043c	Pyrazinamide	Y64D	-8.021	Deleterious
Mycobacterium tuberculosis	pncA	Rv2043c	Pyrazinamide	Y64Stop
Mycobacterium tuberculosis	pncA	Rv2043c	Pyrazinamide	S65S	0	Neutral
Mycobacterium tuberculosis	pncA	Rv2043c	Pyrazinamide	S66P	-2.208	Neutral
Mycobacterium tuberculosis	pncA	Rv2043c	Pyrazinamide	S67P	-4.512	Deleterious
Mycobacterium tuberculosis	pncA	Rv2043c	Pyrazinamide	W68R	-13.64	Deleterious
Mycobacterium tuberculosis	pncA	Rv2043c	Pyrazinamide	W68C	-12.649	Deleterious
Mycobacterium tuberculosis	pncA	Rv2043c	Pyrazinamide	W68G	-12.665	Deleterious
Mycobacterium tuberculosis	pncA	Rv2043c	Pyrazinamide	W68L	-12.633	Deleterious
Mycobacterium tuberculosis	pncA	Rv2043c	Pyrazinamide	W68S	-13.629	Deleterious
Mycobacterium tuberculosis	pncA	Rv2043c	Pyrazinamide	W68Stop
Mycobacterium tuberculosis	pncA	Rv2043c	Pyrazinamide	P69A
Mycobacterium tuberculosis	pncA	Rv2043c	Pyrazinamide	P69R	-8.77	Deleterious
Mycobacterium tuberculosis	pncA	Rv2043c	Pyrazinamide	P69L	-9.745	Deleterious
Mycobacterium tuberculosis	pncA	Rv2043c	Pyrazinamide	P69S	-7.776	Deleterious
Mycobacterium tuberculosis	pncA	Rv2043c	Pyrazinamide	H71R	-7.867	Deleterious
Mycobacterium tuberculosis	pncA	Rv2043c	Pyrazinamide	H71D	-8.85	Deleterious
Mycobacterium tuberculosis	pncA	Rv2043c	Pyrazinamide	H71Q	-7.867	Deleterious
Mycobacterium tuberculosis	pncA	Rv2043c	Pyrazinamide	H71E	-7.867	Deleterious
Mycobacterium tuberculosis	pncA	Rv2043c	Pyrazinamide	H71P	-9.833	Deleterious
Mycobacterium tuberculosis	pncA	Rv2043c	Pyrazinamide	H71Y	-5.9	Deleterious
Mycobacterium tuberculosis	pncA	Rv2043c	Pyrazinamide	C72R	-11.8	Deleterious
Mycobacterium tuberculosis	pncA	Rv2043c	Pyrazinamide	C72stop
Mycobacterium tuberculosis	pncA	Rv2043c	Pyrazinamide	C72W	-10.817	Deleterious
Mycobacterium tuberculosis	pncA	Rv2043c	Pyrazinamide	C72Y	-10.817	Deleterious
Mycobacterium tuberculosis	pncA	Rv2043c	Pyrazinamide	NA74
Mycobacterium tuberculosis	pncA	Rv2043c	Pyrazinamide	G75R	-6.937	Deleterious
Mycobacterium tuberculosis	pncA	Rv2043c	Pyrazinamide	M75T
Mycobacterium tuberculosis	pncA	Rv2043c	Pyrazinamide	T76A	-3.747	Deleterious
Mycobacterium tuberculosis	pncA	Rv2043c	Pyrazinamide	T76I	-5.173	Deleterious
Mycobacterium tuberculosis	pncA	Rv2043c	Pyrazinamide	T76P	-4.975	Deleterious
Mycobacterium tuberculosis	pncA	Rv2043c	Pyrazinamide	G78D	-6.875	Deleterious
Mycobacterium tuberculosis	pncA	Rv2043c	Pyrazinamide	G78C	-8.858	Deleterious
Mycobacterium tuberculosis	pncA	Rv2043c	Pyrazinamide	G78G	0	Neutral
Mycobacterium tuberculosis	pncA	Rv2043c	Pyrazinamide	G78S	-5.892	Deleterious
Mycobacterium tuberculosis	pncA	Rv2043c	Pyrazinamide	A79G	-3.741	Deleterious
Mycobacterium tuberculosis	pncA	Rv2043c	Pyrazinamide	A79V	-2.85	Deleterious
Mycobacterium tuberculosis	pncA	Rv2043c	Pyrazinamide	F80V
Mycobacterium tuberculosis	pncA	Rv2043c	Pyrazinamide	F81V	-6.489	Deleterious
Mycobacterium tuberculosis	pncA	Rv2043c	Pyrazinamide	H82R	-6.982	Deleterious
Mycobacterium tuberculosis	pncA	Rv2043c	Pyrazinamide	H82D	-8.111	Deleterious
Mycobacterium tuberculosis	pncA	Rv2043c	Pyrazinamide	H82Q	-7.107	Deleterious
Mycobacterium tuberculosis	pncA	Rv2043c	Pyrazinamide	H82L	-9.563	Deleterious
Mycobacterium tuberculosis	pncA	Rv2043c	Pyrazinamide	P83R	-8.75	Deleterious
Mycobacterium tuberculosis	pncA	Rv2043c	Pyrazinamide	L85R	-5.156	Deleterious
Mycobacterium tuberculosis	pncA	Rv2043c	Pyrazinamide	L85Q	-5.061	Deleterious
Mycobacterium tuberculosis	pncA	Rv2043c	Pyrazinamide	L85P	-5.939	Deleterious
Mycobacterium tuberculosis	pncA	Rv2043c	Pyrazinamide	W86R
Mycobacterium tuberculosis	pncA	Rv2043c	Pyrazinamide	T87M	-3.484	Deleterious
Mycobacterium tuberculosis	pncA	Rv2043c	Pyrazinamide	S88Stop
Mycobacterium tuberculosis	pncA	Rv2043c	Pyrazinamide	I90S	-5.047	Deleterious
Mycobacterium tuberculosis	pncA	Rv2043c	Pyrazinamide	E91Deletion	-14.003	Deleterious
Mycobacterium tuberculosis	pncA	Rv2043c	Pyrazinamide	F94C	-7.816	Deleterious
Mycobacterium tuberculosis	pncA	Rv2043c	Pyrazinamide	F94L	-5.907	Deleterious
Mycobacterium tuberculosis	pncA	Rv2043c	Pyrazinamide	F94P	-9.836	Deleterious
Mycobacterium tuberculosis	pncA	Rv2043c	Pyrazinamide	F94S	-7.863	Deleterious
Mycobacterium tuberculosis	pncA	Rv2043c	Pyrazinamide	Y95Stop
Mycobacterium tuberculosis	pncA	Rv2043c	Pyrazinamide	K96N	-4.927	Deleterious
Mycobacterium tuberculosis	pncA	Rv2043c	Pyrazinamide	K96Q	-3.947	Deleterious
Mycobacterium tuberculosis	pncA	Rv2043c	Pyrazinamide	K96E	-3.947	Deleterious
Mycobacterium tuberculosis	pncA	Rv2043c	Pyrazinamide	K96M	-5.92	Deleterious
Mycobacterium tuberculosis	pncA	Rv2043c	Pyrazinamide	K96Stop
Mycobacterium tuberculosis	pncA	Rv2043c	Pyrazinamide	K96T	-5.88	Deleterious
Mycobacterium tuberculosis	pncA	Rv2043c	Pyrazinamide	G97R	-7.842	Deleterious
Mycobacterium tuberculosis	pncA	Rv2043c	Pyrazinamide	G97D	-6.903	Deleterious
Mycobacterium tuberculosis	pncA	Rv2043c	Pyrazinamide	G97C	-8.874	Deleterious
Mycobacterium tuberculosis	pncA	Rv2043c	Pyrazinamide	G97S	-5.909	Deleterious
Mycobacterium tuberculosis	pncA	Rv2043c	Pyrazinamide	Y99Stop
Mycobacterium tuberculosis	pncA	Rv2043c	Pyrazinamide	T100A	-0.082	Neutral
Mycobacterium tuberculosis	pncA	Rv2043c	Pyrazinamide	T100P	-2.086	Neutral
Mycobacterium tuberculosis	pncA	Rv2043c	Pyrazinamide	A102T	-3.618	Deleterious
Mycobacterium tuberculosis	pncA	Rv2043c	Pyrazinamide	A102V	-3.789	Deleterious
Mycobacterium tuberculosis	pncA	Rv2043c	Pyrazinamide	Y103R	-8.753	Deleterious
Mycobacterium tuberculosis	pncA	Rv2043c	Pyrazinamide	Y103D	-9.72	Deleterious
Mycobacterium tuberculosis	pncA	Rv2043c	Pyrazinamide	Y103C	-8.727	Deleterious
Mycobacterium tuberculosis	pncA	Rv2043c	Pyrazinamide	Y103H	-4.833	Deleterious
Mycobacterium tuberculosis	pncA	Rv2043c	Pyrazinamide	Y103S	-8.72	Deleterious
Mycobacterium tuberculosis	pncA	Rv2043c	Pyrazinamide	Y103Stop
Mycobacterium tuberculosis	pncA	Rv2043c	Pyrazinamide	NA104
Mycobacterium tuberculosis	pncA	Rv2043c	Pyrazinamide	S104R	-4.833	Deleterious
Mycobacterium tuberculosis	pncA	Rv2043c	Pyrazinamide	G105D	-6.787	Deleterious
Mycobacterium tuberculosis	pncA	Rv2043c	Pyrazinamide	G105V	-8.733	Deleterious
Mycobacterium tuberculosis	pncA	Rv2043c	Pyrazinamide	E107K	-3.756	Deleterious
Mycobacterium tuberculosis	pncA	Rv2043c	Pyrazinamide	E107Stop
Mycobacterium tuberculosis	pncA	Rv2043c	Pyrazinamide	G107K
Mycobacterium tuberculosis	pncA	Rv2043c	Pyrazinamide	G108R	-7.478	Deleterious
Mycobacterium tuberculosis	pncA	Rv2043c	Pyrazinamide	G108Stop
Mycobacterium tuberculosis	pncA	Rv2043c	Pyrazinamide	E111Deletion	-9.201	Deleterious
Mycobacterium tuberculosis	pncA	Rv2043c	Pyrazinamide	E111Stop
Mycobacterium tuberculosis	pncA	Rv2043c	Pyrazinamide	N112Y	-3.396	Deleterious
Mycobacterium tuberculosis	pncA	Rv2043c	Pyrazinamide	T114A	-3.541	Deleterious
Mycobacterium tuberculosis	pncA	Rv2043c	Pyrazinamide	T114P	-4.626	Deleterious
Mycobacterium tuberculosis	pncA	Rv2043c	Pyrazinamide	L116R	-5.828	Deleterious
Mycobacterium tuberculosis	pncA	Rv2043c	Pyrazinamide	L116G	-7.753	Deleterious
Mycobacterium tuberculosis	pncA	Rv2043c	Pyrazinamide	L116P	-6.782	Deleterious
Mycobacterium tuberculosis	pncA	Rv2043c	Pyrazinamide	L116V	-2.91	Deleterious
Mycobacterium tuberculosis	pncA	Rv2043c	Pyrazinamide	N118T	-1.901	Neutral
Mycobacterium tuberculosis	pncA	Rv2043c	Pyrazinamide	W119R	-13.602	Deleterious
Mycobacterium tuberculosis	pncA	Rv2043c	Pyrazinamide	W119C	-12.396	Deleterious
Mycobacterium tuberculosis	pncA	Rv2043c	Pyrazinamide	W119L	-12.56	Deleterious
Mycobacterium tuberculosis	pncA	Rv2043c	Pyrazinamide	W119Stop
Mycobacterium tuberculosis	pncA	Rv2043c	Pyrazinamide	L120R	-5.552	Deleterious
Mycobacterium tuberculosis	pncA	Rv2043c	Pyrazinamide	L120P	-6.563	Deleterious
Mycobacterium tuberculosis	pncA	Rv2043c	Pyrazinamide	R121P	-5.648	Deleterious
Mycobacterium tuberculosis	pncA	Rv2043c	Pyrazinamide	Q122Deletion	-10.371	Deleterious
Mycobacterium tuberculosis	pncA	Rv2043c	Pyrazinamide	Q122Stop
Mycobacterium tuberculosis	pncA	Rv2043c	Pyrazinamide	R123P	-5.173	Deleterious
Mycobacterium tuberculosis	pncA	Rv2043c	Pyrazinamide	V125D	-6.304	Deleterious
Mycobacterium tuberculosis	pncA	Rv2043c	Pyrazinamide	V125G	-6.553	Deleterious
Mycobacterium tuberculosis	pncA	Rv2043c	Pyrazinamide	V125F	-4.267	Deleterious
Mycobacterium tuberculosis	pncA	Rv2043c	Pyrazinamide	D126N	-2.578	Deleterious
Mycobacterium tuberculosis	pncA	Rv2043c	Pyrazinamide	E127Stop
Mycobacterium tuberculosis	pncA	Rv2043c	Pyrazinamide	V128G	-6.591	Deleterious
Mycobacterium tuberculosis	pncA	Rv2043c	Pyrazinamide	V130A	-3.701	Deleterious
Mycobacterium tuberculosis	pncA	Rv2043c	Pyrazinamide	V130G	-6.524	Deleterious
Mycobacterium tuberculosis	pncA	Rv2043c	Pyrazinamide	VEVD130
Mycobacterium tuberculosis	pncA	Rv2043c	Pyrazinamide	V131Deletion
Mycobacterium tuberculosis	pncA	Rv2043c	Pyrazinamide	G132A	-5.564	Deleterious
Mycobacterium tuberculosis	pncA	Rv2043c	Pyrazinamide	G132D	-6.523	Deleterious
Mycobacterium tuberculosis	pncA	Rv2043c	Pyrazinamide	G132S	-5.572	Deleterious
Mycobacterium tuberculosis	pncA	Rv2043c	Pyrazinamide	I133N	-6.387	Deleterious
Mycobacterium tuberculosis	pncA	Rv2043c	Pyrazinamide	I133T	-4.447	Deleterious
Mycobacterium tuberculosis	pncA	Rv2043c	Pyrazinamide	A134S	-2.799	Deleterious
Mycobacterium tuberculosis	pncA	Rv2043c	Pyrazinamide	A134T	-3.744	Deleterious
Mycobacterium tuberculosis	pncA	Rv2043c	Pyrazinamide	A134V	-3.756	Deleterious
Mycobacterium tuberculosis	pncA	Rv2043c	Pyrazinamide	T135A	-4.576	Deleterious
Mycobacterium tuberculosis	pncA	Rv2043c	Pyrazinamide	T135P	-5.504	Deleterious
Mycobacterium tuberculosis	pncA	Rv2043c	Pyrazinamide	D136N	-4.644	Deleterious
Mycobacterium tuberculosis	pncA	Rv2043c	Pyrazinamide	D136G	-6.525	Deleterious
Mycobacterium tuberculosis	pncA	Rv2043c	Pyrazinamide	D136H	-6.519	Deleterious
Mycobacterium tuberculosis	pncA	Rv2043c	Pyrazinamide	D136Y	-8.385	Deleterious
Mycobacterium tuberculosis	pncA	Rv2043c	Pyrazinamide	H137R	-6.559	Deleterious
Mycobacterium tuberculosis	pncA	Rv2043c	Pyrazinamide	H137Q	-6.333	Deleterious
Mycobacterium tuberculosis	pncA	Rv2043c	Pyrazinamide	H137L	-8.474	Deleterious
Mycobacterium tuberculosis	pncA	Rv2043c	Pyrazinamide	H137P	-8.164	Deleterious
Mycobacterium tuberculosis	pncA	Rv2043c	Pyrazinamide	C138R	-11.179	Deleterious
Mycobacterium tuberculosis	pncA	Rv2043c	Pyrazinamide	C138G	-11.159	Deleterious
Mycobacterium tuberculosis	pncA	Rv2043c	Pyrazinamide	C138S	-9.313	Deleterious
Mycobacterium tuberculosis	pncA	Rv2043c	Pyrazinamide	C138Stop
Mycobacterium tuberculosis	pncA	Rv2043c	Pyrazinamide	C138Y	-10.234	Deleterious
Mycobacterium tuberculosis	pncA	Rv2043c	Pyrazinamide	V139A	-3.712	Deleterious
Mycobacterium tuberculosis	pncA	Rv2043c	Pyrazinamide	V139G	-6.511	Deleterious
Mycobacterium tuberculosis	pncA	Rv2043c	Pyrazinamide	V139L	-2.798	Deleterious
Mycobacterium tuberculosis	pncA	Rv2043c	Pyrazinamide	V139M	-2.791	Deleterious
Mycobacterium tuberculosis	pncA	Rv2043c	Pyrazinamide	R140H	-4.164	Deleterious
Mycobacterium tuberculosis	pncA	Rv2043c	Pyrazinamide	R140S	-4.683	Deleterious
Mycobacterium tuberculosis	pncA	Rv2043c	Pyrazinamide	Q141P	-1.031	Neutral
Mycobacterium tuberculosis	pncA	Rv2043c	Pyrazinamide	Q141Stop
Mycobacterium tuberculosis	pncA	Rv2043c	Pyrazinamide	T142A	-4.67	Deleterious
Mycobacterium tuberculosis	pncA	Rv2043c	Pyrazinamide	T142R	-5.6	Deleterious
Mycobacterium tuberculosis	pncA	Rv2043c	Pyrazinamide	T142K	-5.601	Deleterious
Mycobacterium tuberculosis	pncA	Rv2043c	Pyrazinamide	T142M	-5.601	Deleterious
Mycobacterium tuberculosis	pncA	Rv2043c	Pyrazinamide	T142P	-5.596	Deleterious
Mycobacterium tuberculosis	pncA	Rv2043c	Pyrazinamide	Del144E	-8.37	Deleterious
Mycobacterium tuberculosis	pncA	Rv2043c	Pyrazinamide	A146E	-4.564	Deleterious
Mycobacterium tuberculosis	pncA	Rv2043c	Pyrazinamide	A146P	-4.572	Deleterious
Mycobacterium tuberculosis	pncA	Rv2043c	Pyrazinamide	A146T	-3.628	Deleterious
Mycobacterium tuberculosis	pncA	Rv2043c	Pyrazinamide	A146V	-3.606	Deleterious
Mycobacterium tuberculosis	pncA	Rv2043c	Pyrazinamide	R148C	-3.754	Deleterious
Mycobacterium tuberculosis	pncA	Rv2043c	Pyrazinamide	R148S	-1.796	Neutral
Mycobacterium tuberculosis	pncA	Rv2043c	Pyrazinamide	N149S	0.763	Neutral
Mycobacterium tuberculosis	pncA	Rv2043c	Pyrazinamide	L151S	-2.928	Deleterious
Mycobacterium tuberculosis	pncA	Rv2043c	Pyrazinamide	A152G	-1.651	Neutral
Mycobacterium tuberculosis	pncA	Rv2043c	Pyrazinamide	T153N	-4.339	Deleterious
Mycobacterium tuberculosis	pncA	Rv2043c	Pyrazinamide	T153I	-4.697	Deleterious
Mycobacterium tuberculosis	pncA	Rv2043c	Pyrazinamide	R154G	-5.57	Deleterious
Mycobacterium tuberculosis	pncA	Rv2043c	Pyrazinamide	R154T	-4.294	Deleterious
Mycobacterium tuberculosis	pncA	Rv2043c	Pyrazinamide	V155A	-3.669	Deleterious
Mycobacterium tuberculosis	pncA	Rv2043c	Pyrazinamide	V155G	-6.453	Deleterious
Mycobacterium tuberculosis	pncA	Rv2043c	Pyrazinamide	V155M	-2.671	Deleterious
Mycobacterium tuberculosis	pncA	Rv2043c	Pyrazinamide	L156P	-6.08	Deleterious
Mycobacterium tuberculosis	pncA	Rv2043c	Pyrazinamide	V157G	-4.452	Deleterious
Mycobacterium tuberculosis	pncA	Rv2043c	Pyrazinamide	D159E
Mycobacterium tuberculosis	pncA	Rv2043c	Pyrazinamide	L159R	-5.144	Deleterious
Mycobacterium tuberculosis	pncA	Rv2043c	Pyrazinamide	L159P	-6.041	Deleterious
Mycobacterium tuberculosis	pncA	Rv2043c	Pyrazinamide	T160A	-4.48	Deleterious
Mycobacterium tuberculosis	pncA	Rv2043c	Pyrazinamide	T160K	-5.444	Deleterious
Mycobacterium tuberculosis	pncA	Rv2043c	Pyrazinamide	T160P	-5.441	Deleterious
Mycobacterium tuberculosis	pncA	Rv2043c	Pyrazinamide	A161P	-4.63	Deleterious
Mycobacterium tuberculosis	pncA	Rv2043c	Pyrazinamide	G162D	-6.179	Deleterious
Mycobacterium tuberculosis	pncA	Rv2043c	Pyrazinamide	G162D	-6.179	Deleterious
Mycobacterium tuberculosis	pncA	Rv2043c	Pyrazinamide	G162S	-5.115	Deleterious
Mycobacterium tuberculosis	pncA	Rv2043c	Pyrazinamide	G162V	-7.771	Deleterious
Mycobacterium tuberculosis	pncA	Rv2043c	Pyrazinamide	V163A	-3.356	Deleterious
Mycobacterium tuberculosis	pncA	Rv2043c	Pyrazinamide	S164P	-2.985	Deleterious
Mycobacterium tuberculosis	pncA	Rv2043c	Pyrazinamide	S164Stop
Mycobacterium tuberculosis	pncA	Rv2043c	Pyrazinamide	A165T	-0.929	Neutral
Mycobacterium tuberculosis	pncA	Rv2043c	Pyrazinamide	T167P	-4.063	Deleterious
Mycobacterium tuberculosis	pncA	Rv2043c	Pyrazinamide	T168N	-4.085	Deleterious
Mycobacterium tuberculosis	pncA	Rv2043c	Pyrazinamide	T168P	-4.63	Deleterious
Mycobacterium tuberculosis	pncA	Rv2043c	Pyrazinamide	V169A	1.599	Neutral
Mycobacterium tuberculosis	pncA	Rv2043c	Pyrazinamide	A171E	-4.53	Deleterious
Mycobacterium tuberculosis	pncA	Rv2043c	Pyrazinamide	A171P	-4.401	Deleterious
Mycobacterium tuberculosis	pncA	Rv2043c	Pyrazinamide	A171T	-3.602	Deleterious
Mycobacterium tuberculosis	pncA	Rv2043c	Pyrazinamide	A171V	-3.581	Deleterious
Mycobacterium tuberculosis	pncA	Rv2043c	Pyrazinamide	L172A	-3.833	Deleterious
Mycobacterium tuberculosis	pncA	Rv2043c	Pyrazinamide	L172P	-5.635	Deleterious
Mycobacterium tuberculosis	pncA	Rv2043c	Pyrazinamide	E174G	-3.311	Deleterious
Mycobacterium tuberculosis	pncA	Rv2043c	Pyrazinamide	M174V
Mycobacterium tuberculosis	pncA	Rv2043c	Pyrazinamide	M175R	-4.24	Deleterious
Mycobacterium tuberculosis	pncA	Rv2043c	Pyrazinamide	M175I	-1.226	Neutral
Mycobacterium tuberculosis	pncA	Rv2043c	Pyrazinamide	M175T	-3.596	Deleterious
Mycobacterium tuberculosis	pncA	Rv2043c	Pyrazinamide	M175V	-1.826	Neutral
Mycobacterium tuberculosis	pncA	Rv2043c	Pyrazinamide	T177P	-1.477	Neutral
Mycobacterium tuberculosis	pncA	Rv2043c	Pyrazinamide	S179R	-1.933	Neutral
Mycobacterium tuberculosis	pncA	Rv2043c	Pyrazinamide	S179I	-3.667	Deleterious
Mycobacterium tuberculosis	pncA	Rv2043c	Pyrazinamide	V180G	-5.071	Deleterious
Mycobacterium tuberculosis	pncA	Rv2043c	Pyrazinamide	V180F	-4.266	Deleterious
Mycobacterium tuberculosis	pncA	Rv2043c	Pyrazinamide	E181D	-1.452	Neutral
Mycobacterium tuberculosis	pncA	Rv2043c	Pyrazinamide	E181Q	-1.005	Neutral
Mycobacterium tuberculosis	pncA	Rv2043c	Pyrazinamide	E181Stop
Mycobacterium tuberculosis	pncA	Rv2043c	Pyrazinamide	L182S	-3.97	Deleterious
Mycobacterium tuberculosis	pncA	Rv2043c	Pyrazinamide	C184Y	-0.433	Neutral
Mycobacterium tuberculosis	pncA	Rv2043c	Pyrazinamide	S185I	-2.41	Neutral
Mycobacterium tuberculosis	pncA	Rv2043c	Pyrazinamide	S185T	-0.629	Neutral
Mycobacterium tuberculosis	pncA	Rv2043c	Pyrazinamide
Mycobacterium tuberculosis	pncA	Rv2043c	Pyrazinamide	VDV128-130Deletion	-22.813	Deleterious
Mycobacterium tuberculosis	pncA	Rv2043c	Pyrazinamide	VVG130-132Deletion	-23.866	Deleterious
Mycobacterium tuberculosis	pncA	Rv2043c	Pyrazinamide	NA148-149
Mycobacterium tuberculosis	pncA	Rv2043c	Pyrazinamide	NA37-187
Mycobacterium tuberculosis	pncA	Rv2043c	Pyrazinamide	RSMNAinsertion
Mycobacterium tuberculosis	pncA	Rv2043c	Pyrazinamide	EVDNAinsertion
Mycobacterium tuberculosis	pncA	Rv2043c	Pyrazinamide	NANA
Mycobacterium tuberculosis	pncA	Rv2043c	Pyrazinamide	NANA
Mycobacterium tuberculosis	pncA	Rv2043c	Pyrazinamide
Mycobacterium tuberculosis	rpoB	Rv0667	Rifampicin	D90V
Mycobacterium tuberculosis	rpoB	Rv0667	Rifampicin	H119Y
Mycobacterium tuberculosis	rpoB	Rv0667	Rifampicin	R135W
Mycobacterium tuberculosis	rpoB	Rv0667	Rifampicin	S135L
Mycobacterium tuberculosis	rpoB	Rv0667	Rifampicin	Q146K
Mycobacterium tuberculosis	rpoB	Rv0667	Rifampicin	V170F
Mycobacterium tuberculosis	rpoB	Rv0667	Rifampicin	Q176L
Mycobacterium tuberculosis	rpoB	Rv0667	Rifampicin	V176F
Mycobacterium tuberculosis	rpoB	Rv0667	Rifampicin	Y189Y
Mycobacterium tuberculosis	rpoB	Rv0667	Rifampicin	R195R
Mycobacterium tuberculosis	rpoB	Rv0667	Rifampicin	K212K	0	Neutral
Mycobacterium tuberculosis	rpoB	Rv0667	Rifabutin / Rifampicin	V252E
Mycobacterium tuberculosis	rpoB	Rv0667	Rifampicin	V276L
Mycobacterium tuberculosis	rpoB	Rv0667	Rifampicin	V276F
Mycobacterium tuberculosis	rpoB	Rv0667	Rifampicin	A381V
Mycobacterium tuberculosis	rpoB	Rv0667	Rifampicin	S431T	-3	Deleterious
Mycobacterium tuberculosis	rpoB	Rv0667	Rifampin	D435E	-3.992	Deleterious
Mycobacterium tuberculosis	rpoB	Rv0667	Rifampin	D435V	-8.984	Deleterious
Mycobacterium tuberculosis	rpoB	Rv0667	Rifampin	S437R
Mycobacterium tuberculosis	rpoB	Rv0667	Rifampin	D441Y
Mycobacterium tuberculosis	rpoB	Rv0667	Rifampin	S441L	-3.016	Deleterious
Mycobacterium tuberculosis	rpoB	Rv0667	Rifampin	H445N	-5.923	Deleterious
Mycobacterium tuberculosis	rpoB	Rv0667	Rifampin	H445D	-8.19	Deleterious
Mycobacterium tuberculosis	rpoB	Rv0667	Rifampin	H445C	-10.37	Deleterious
Mycobacterium tuberculosis	rpoB	Rv0667	Rifampicin	H445L	-10.37	Deleterious
Mycobacterium tuberculosis	rpoB	Rv0667	Rifampicin	H445Y	-5.73	Deleterious
Mycobacterium tuberculosis	rpoB	Rv0667	Rifampin	S447Q
Mycobacterium tuberculosis	rpoB	Rv0667	Rifampicin	S450L	-5.962	Deleterious
Mycobacterium tuberculosis	rpoB	Rv0667	Rifampin	H451D
Mycobacterium tuberculosis	rpoB	Rv0667	Rifampin	L452P	-6.989	Deleterious
Mycobacterium tuberculosis	rpoB	Rv0667	Rifampin	S456L
Mycobacterium tuberculosis	rpoB	Rv0667	Rifampin	S456W
Mycobacterium tuberculosis	rpoB	Rv0667	Rifampin	I480V	-0.791	Neutral
Mycobacterium tuberculosis	rpoB	Rv0667	Rifampicin	T480I
Mycobacterium tuberculosis	rpoB	Rv0667	Rifampicin	Q490H
Mycobacterium tuberculosis	rpoB	Rv0667	Rifampicin	I491F	-3.962	Deleterious
Mycobacterium tuberculosis	rpoB	Rv0667	Rifampin	L496V
Mycobacterium tuberculosis	rpoB	Rv0667	Rifampicin / Rifabutin / Rifapentine	V498A
Mycobacterium tuberculosis	rpoB	Rv0667	Rifampin	E504A
Mycobacterium tuberculosis	rpoB	Rv0667	Rifampicin	F505L	-5.927	Deleterious
Mycobacterium tuberculosis	rpoB	Rv0667	Rifampicin	F505V	-6.915	Deleterious
Mycobacterium tuberculosis	rpoB	Rv0667	Rifampin	G507D
Mycobacterium tuberculosis	rpoB	Rv0667	Rifampin	G507D
Mycobacterium tuberculosis	rpoB	Rv0667	Rifampin	G507G
Mycobacterium tuberculosis	rpoB	Rv0667	Rifampin	G507S
Mycobacterium tuberculosis	rpoB	Rv0667	Rifampin	S508T
Mycobacterium tuberculosis	rpoB	Rv0667	Rifampin	T508A	-4.503	Deleterious
Mycobacterium tuberculosis	rpoB	Rv0667	Rifampin	T508H	-6.603	Deleterious
Mycobacterium tuberculosis	rpoB	Rv0667	Rifampin	T508P	-5.632	Deleterious
Mycobacterium tuberculosis	rpoB	Rv0667	Rifampin	T508S	-3.689	Deleterious
Mycobacterium tuberculosis	rpoB	Rv0667	Rifampin	S509R
Mycobacterium tuberculosis	rpoB	Rv0667	Rifampin	S509Q
Mycobacterium tuberculosis	rpoB	Rv0667	Rifampicin	S509T
Mycobacterium tuberculosis	rpoB	Rv0667	Rifampicin	Q510R
Mycobacterium tuberculosis	rpoB	Rv0667	Rifampin	Q510H
Mycobacterium tuberculosis	rpoB	Rv0667	Rifampin	Q510K
Mycobacterium tuberculosis	rpoB	Rv0667	Rifampin	L511R
Mycobacterium tuberculosis	rpoB	Rv0667	Rifampin	L511L
Mycobacterium tuberculosis	rpoB	Rv0667	Rifampin	L511M
Mycobacterium tuberculosis	rpoB	Rv0667	Rifampin	L511P
Mycobacterium tuberculosis	rpoB	Rv0667	Rifampin	L511P
Mycobacterium tuberculosis	rpoB	Rv0667	Rifampin	L511V
Mycobacterium tuberculosis	rpoB	Rv0667	Rifampin	L511V
Mycobacterium tuberculosis	rpoB	Rv0667	Rifampicin	S512R
Mycobacterium tuberculosis	rpoB	Rv0667	Rifampicin	S512G
Mycobacterium tuberculosis	rpoB	Rv0667	Rifampin	S512I
Mycobacterium tuberculosis	rpoB	Rv0667	Rifampicin	S512T
Mycobacterium tuberculosis	rpoB	Rv0667	Rifampin	S512T
Mycobacterium tuberculosis	rpoB	Rv0667	Rifampin	Q513N
Mycobacterium tuberculosis	rpoB	Rv0667	Rifampin	Q513E
Mycobacterium tuberculosis	rpoB	Rv0667	Rifampin	Q513H
Mycobacterium tuberculosis	rpoB	Rv0667	Rifampicin	Q513L
Mycobacterium tuberculosis	rpoB	Rv0667	Rifampin / Rifapentine / Rifalazil	Q513L
Mycobacterium tuberculosis	rpoB	Rv0667	Rifampicin	Q513K
Mycobacterium tuberculosis	rpoB	Rv0667	Rifampin / Rifapentine / Rifalazil	Q513K
Mycobacterium tuberculosis	rpoB	Rv0667	Rifampin	Q513P
Mycobacterium tuberculosis	rpoB	Rv0667	Rifampicin	Q513P
Mycobacterium tuberculosis	rpoB	Rv0667	Rifampin	Q513Stop
Mycobacterium tuberculosis	rpoB	Rv0667	Rifampicin	F513L
Mycobacterium tuberculosis	rpoB	Rv0667	Rifampicin	S513S
Mycobacterium tuberculosis	rpoB	Rv0667	Rifampicin	Deletion514
Mycobacterium tuberculosis	rpoB	Rv0667	Rifampin	F514insertion
Mycobacterium tuberculosis	rpoB	Rv0667	Rifampicin	F514L
Mycobacterium tuberculosis	rpoB	Rv0667	Rifampicin	F514F
Mycobacterium tuberculosis	rpoB	Rv0667	Rifampin	F514V
Mycobacterium tuberculosis	rpoB	Rv0667	Rifampicin	R515insertion
Mycobacterium tuberculosis	rpoB	Rv0667	Rifampin	M515I
Mycobacterium tuberculosis	rpoB	Rv0667	Rifampicin	M515I
Mycobacterium tuberculosis	rpoB	Rv0667	Rifampin	M515V
Mycobacterium tuberculosis	rpoB	Rv0667	Rifampicin	F515insertion
Mycobacterium tuberculosis	rpoB	Rv0667	Rifampicin	D516A
Mycobacterium tuberculosis	rpoB	Rv0667	Rifampin	D516N
Mycobacterium tuberculosis	rpoB	Rv0667	Rifampicin	D516E
Mycobacterium tuberculosis	rpoB	Rv0667	Rifampin	D516G
Mycobacterium tuberculosis	rpoB	Rv0667	Rifampin	D516H
Mycobacterium tuberculosis	rpoB	Rv0667	Rifampin	D516K
Mycobacterium tuberculosis	rpoB	Rv0667	Rifampicin	D516F
Mycobacterium tuberculosis	rpoB	Rv0667	Rifampin	D516Y
Mycobacterium tuberculosis	rpoB	Rv0667	Rifampicin	D516Y
Mycobacterium tuberculosis	rpoB	Rv0667	Rifampin	D516V
Mycobacterium tuberculosis	rpoB	Rv0667	Rifabutin / Rifampin	D516V
Mycobacterium tuberculosis	rpoB	Rv0667	Rifampicin	Deletion517
Mycobacterium tuberculosis	rpoB	Rv0667	Rifampin	Q517Deletion
Mycobacterium tuberculosis	rpoB	Rv0667	Rifampicin	Q517H
Mycobacterium tuberculosis	rpoB	Rv0667	Rifampin	Q517L
Mycobacterium tuberculosis	rpoB	Rv0667	Rifampicin	Q517P
Mycobacterium tuberculosis	rpoB	Rv0667	Rifampicin	N518D
Mycobacterium tuberculosis	rpoB	Rv0667	Rifampicin / Rifabutin / Rifapentine	N518Deletion
Mycobacterium tuberculosis	rpoB	Rv0667	Rifampin	N518H
Mycobacterium tuberculosis	rpoB	Rv0667	Rifampicin	N518I
Mycobacterium tuberculosis	rpoB	Rv0667	Rifampin	N518T
Mycobacterium tuberculosis	rpoB	Rv0667	Rifampicin	N519Deletion
Mycobacterium tuberculosis	rpoB	Rv0667	Rifampin	N519K
Mycobacterium tuberculosis	rpoB	Rv0667	Rifampicin	Deletion519
Mycobacterium tuberculosis	rpoB	Rv0667	Rifampin	L521L
Mycobacterium tuberculosis	rpoB	Rv0667	Rifampin	L521M
Mycobacterium tuberculosis	rpoB	Rv0667	Rifampin	L521P
Mycobacterium tuberculosis	rpoB	Rv0667	Rifampin	S522N
Mycobacterium tuberculosis	rpoB	Rv0667	Rifampin	S522Q
Mycobacterium tuberculosis	rpoB	Rv0667	Rifampicin	S522E
Mycobacterium tuberculosis	rpoB	Rv0667	Rifampin	S522L
Mycobacterium tuberculosis	rpoB	Rv0667	Rifampicin	S522L
Mycobacterium tuberculosis	rpoB	Rv0667	Rifampicin	S522P
Mycobacterium tuberculosis	rpoB	Rv0667	Rifampicin	S522S
Mycobacterium tuberculosis	rpoB	Rv0667	Rifampicin	S522W
Mycobacterium tuberculosis	rpoB	Rv0667	Rifampin	G523A
Mycobacterium tuberculosis	rpoB	Rv0667	Rifampin	G523W
Mycobacterium tuberculosis	rpoB	Rv0667	Rifampin	G523W
Mycobacterium tuberculosis	rpoB	Rv0667	Rifampicin	L524L
Mycobacterium tuberculosis	rpoB	Rv0667	Rifampin	L524S
Mycobacterium tuberculosis	rpoB	Rv0667	Rifampin	L524W
Mycobacterium tuberculosis	rpoB	Rv0667	Rifampin	T525I
Mycobacterium tuberculosis	rpoB	Rv0667	Rifampin	T525P
Mycobacterium tuberculosis	rpoB	Rv0667	Rifampin	H526R
Mycobacterium tuberculosis	rpoB	Rv0667	Rifampicin	H526N
Mycobacterium tuberculosis	rpoB	Rv0667	Rifampin / Rifapentine / Rifalazil	H526N
Mycobacterium tuberculosis	rpoB	Rv0667	Rifampin	H526D
Mycobacterium tuberculosis	rpoB	Rv0667	Rifampin / Rifapentine / Rifalazil	H526D
Mycobacterium tuberculosis	rpoB	Rv0667	Rifampicin	H526C
Mycobacterium tuberculosis	rpoB	Rv0667	Rifampin	H526Q
Mycobacterium tuberculosis	rpoB	Rv0667	Rifampin	H526Q
Mycobacterium tuberculosis	rpoB	Rv0667	Rifampin	H526G
Mycobacterium tuberculosis	rpoB	Rv0667	Rifampin	H526H
Mycobacterium tuberculosis	rpoB	Rv0667	Rifampicin	H526L
Mycobacterium tuberculosis	rpoB	Rv0667	Rifampin / Rifapentine / Rifalazil	H526L
Mycobacterium tuberculosis	rpoB	Rv0667	Rifampin	H526F
Mycobacterium tuberculosis	rpoB	Rv0667	Rifampicin	H526P
Mycobacterium tuberculosis	rpoB	Rv0667	Rifampicin	H526S
Mycobacterium tuberculosis	rpoB	Rv0667	Rifampin	H526T
Mycobacterium tuberculosis	rpoB	Rv0667	Rifampin	H526Y
Mycobacterium tuberculosis	rpoB	Rv0667	Rifampicin	H526Y
Mycobacterium tuberculosis	rpoB	Rv0667	Rifampicin	H526V
Mycobacterium tuberculosis	rpoB	Rv0667	Rifampicin	S526W
Mycobacterium tuberculosis	rpoB	Rv0667	Rifampicin	T526A	-4.2	Deleterious
Mycobacterium tuberculosis	rpoB	Rv0667	Rifampin	K527N
Mycobacterium tuberculosis	rpoB	Rv0667	Rifampin	K527Deletion
Mycobacterium tuberculosis	rpoB	Rv0667	Rifampicin	K527Q
Mycobacterium tuberculosis	rpoB	Rv0667	Rifampicin	R528R
Mycobacterium tuberculosis	rpoB	Rv0667	Rifampin	R528H
Mycobacterium tuberculosis	rpoB	Rv0667	Rifampin	R528P
Mycobacterium tuberculosis	rpoB	Rv0667	Rifampin	R529Q
Mycobacterium tuberculosis	rpoB	Rv0667	Rifampicin	S531A
Mycobacterium tuberculosis	rpoB	Rv0667	Rifampicin	S531C
Mycobacterium tuberculosis	rpoB	Rv0667	Rifampicin	S531Q
Mycobacterium tuberculosis	rpoB	Rv0667	Rifampin	S531L
Mycobacterium tuberculosis	rpoB	Rv0667	Rifampin / Rifapentine / Rifalazil	S531L
Mycobacterium tuberculosis	rpoB	Rv0667	Rifampicin	S531F
Mycobacterium tuberculosis	rpoB	Rv0667	Rifampicin	S531S
Mycobacterium tuberculosis	rpoB	Rv0667	Rifampicin	S531Stop
Mycobacterium tuberculosis	rpoB	Rv0667	Rifampin	S531W
Mycobacterium tuberculosis	rpoB	Rv0667	Rifampin	S531W
Mycobacterium tuberculosis	rpoB	Rv0667	Rifampicin	S531Y
Mycobacterium tuberculosis	rpoB	Rv0667	Rifampicin	S531V
Mycobacterium tuberculosis	rpoB	Rv0667	Rifampin	A532A
Mycobacterium tuberculosis	rpoB	Rv0667	Rifampin	L533L
Mycobacterium tuberculosis	rpoB	Rv0667	Rifampin	L533P
Mycobacterium tuberculosis	rpoB	Rv0667	Rifampicin	P535H
Mycobacterium tuberculosis	rpoB	Rv0667	Rifampicin	P535S
Mycobacterium tuberculosis	rpoB	Rv0667	Rifampicin	G537G
Mycobacterium tuberculosis	rpoB	Rv0667	Rifampicin	L538M
Mycobacterium tuberculosis	rpoB	Rv0667	Rifampin	E541D
Mycobacterium tuberculosis	rpoB	Rv0667	Rifampicin	E541G
Mycobacterium tuberculosis	rpoB	Rv0667	Rifampicin	V542L
Mycobacterium tuberculosis	rpoB	Rv0667	Rifampicin	L545M
Mycobacterium tuberculosis	rpoB	Rv0667	Rifampin	S553A
Mycobacterium tuberculosis	rpoB	Rv0667	Rifampicin	S553L
Mycobacterium tuberculosis	rpoB	Rv0667	Rifampicin	G556G
Mycobacterium tuberculosis	rpoB	Rv0667	Rifampin	R558C
Mycobacterium tuberculosis	rpoB	Rv0667	Rifampicin	E562G
Mycobacterium tuberculosis	rpoB	Rv0667	Rifampicin	P564L
Mycobacterium tuberculosis	rpoB	Rv0667	Rifabutin / Rifampin	I572F
Mycobacterium tuberculosis	rpoB	Rv0667	Rifampicin	I572V
Mycobacterium tuberculosis	rpoB	Rv0667	Rifampin	E598D
Mycobacterium tuberculosis	rpoB	Rv0667	Rifampin	V615M
Mycobacterium tuberculosis	rpoB	Rv0667	Rifampicin	S622A
Mycobacterium tuberculosis	rpoB	Rv0667	Rifampin	GT507 - 508Deletion
Mycobacterium tuberculosis	rpoB	Rv0667	Rifampin	QF513 - 514Deletion
Mycobacterium tuberculosis	rpoB	Rv0667	Rifampicin	IHG513 - 514Deletion
Mycobacterium tuberculosis	rpoB	Rv0667	Rifampin / Rifapentine / Rifalazil	QF513 - 514 Deletion
Mycobacterium tuberculosis	rpoB	Rv0667	Rifampin	Q513 - 516HandFM
Mycobacterium tuberculosis	rpoB	Rv0667	Rifampin / Rifapentine	QFMDH513 - 516 Deletion
Mycobacterium tuberculosis	rpoB	Rv0667	Rifampicin	NA513 - 516
Mycobacterium tuberculosis	rpoB	Rv0667	Rifampicin	NA514 - 515
Mycobacterium tuberculosis	rpoB	Rv0667	Rifampicin	NA514 - 516
Mycobacterium tuberculosis	rpoB	Rv0667	Rifampin	FMD514 - 516Deletion
Mycobacterium tuberculosis	rpoB	Rv0667	Rifampin	MDQN515 - 518Deletion
Mycobacterium tuberculosis	rpoB	Rv0667	Rifampin / Rifapentine / Rifalazil	DQ516 - 517 Deletion
Mycobacterium tuberculosis	rpoB	Rv0667	Rifampin / Rifapentine / Rifalazil	QN517 - 518 Deletion
Mycobacterium tuberculosis	rpoB	Rv0667	Rifampin	Q517 - 519HandNN
Mycobacterium tuberculosis	rpoB	Rv0667	Rifampicin	NA518 - 519
Mycobacterium tuberculosis	rpoB	Rv0667	Rifampicin	NA93 - 107
Mycobacterium tuberculosis	rpsA	Rv1630	Pyrazinamide	V260I	-0.933	Neutral
Mycobacterium tuberculosis	rpsA	Rv1630	Pyrazinamide	E433D	-0.442	Neutral
Mycobacterium tuberculosis	rpsA	Rv1630	Pyrazinamide	R474L	-1.125	Neutral
Mycobacterium tuberculosis	rpsA	Rv1630	Pyrazinamide	R474W	-1.598	Neutral
Mycobacterium tuberculosis	rpsL	Rv0682	Streptomycin	R9H	-4.225	Deleterious
Mycobacterium tuberculosis	rpsL	Rv0682	Streptomycin	G26C	-3.065	Deleterious
Mycobacterium tuberculosis	rpsL	Rv0682	Streptomycin	T35N	-4.076	Deleterious
Mycobacterium tuberculosis	rpsL	Rv0682	Streptomycin	T39T	0	Neutral
Mycobacterium tuberculosis	rpsL	Rv0682	Streptomycin	T39T	0	Neutral
Mycobacterium tuberculosis	rpsL	Rv0682	Streptomycin	T40I	-2.68	Deleterious
Mycobacterium tuberculosis	rpsL	Rv0682	Streptomycin / Kanamycin / Amikacin	K43R	-2.663	Deleterious
Mycobacterium tuberculosis	rpsL	Rv0682	Streptomycin	K43R	-2.663	Deleterious
Mycobacterium tuberculosis	rpsL	Rv0682	Streptomycin	K43R	-2.663	Deleterious
Mycobacterium tuberculosis	rpsL	Rv0682	Streptomycin	K43N	-4.582	Deleterious
Mycobacterium tuberculosis	rpsL	Rv0682	Streptomycin	K43Q	-3.656	Deleterious
Mycobacterium tuberculosis	rpsL	Rv0682	Streptomycin	K43T	-5.512	Deleterious
Mycobacterium tuberculosis	rpsL	Rv0682	Streptomycin	K43T	-5.512	Deleterious
Mycobacterium tuberculosis	rpsL	Rv0682	Streptomycin	K 43 R	-2.663	Deleterious
Mycobacterium tuberculosis	rpsL	Rv0682	Streptomycin	K44R	-2.795	Deleterious
Mycobacterium tuberculosis	rpsL	Rv0682	Streptomycin	G 71 S	-5.576	Deleterious
Mycobacterium tuberculosis	rpsL	Rv0682	Streptomycin	R86P	-6.833	Deleterious
Mycobacterium tuberculosis	rpsL	Rv0682	Streptomycin	K88R	-2.508	Deleterious
Mycobacterium tuberculosis	rpsL	Rv0682	Streptomycin	K88R	-2.508	Deleterious
Mycobacterium tuberculosis	rpsL	Rv0682	Streptomycin	K88R	-2.508	Deleterious
Mycobacterium tuberculosis	rpsL	Rv0682	Streptomycin	K88Q	-3.688	Deleterious
Mycobacterium tuberculosis	rpsL	Rv0682	Streptomycin	K88Q	-3.688	Deleterious
Mycobacterium tuberculosis	rpsL	Rv0682	Streptomycin	K88M	-5.647	Deleterious
Mycobacterium tuberculosis	rpsL	Rv0682	Streptomycin	K88M	-5.647	Deleterious
Mycobacterium tuberculosis	rpsL	Rv0682	Streptomycin	K88T	-5.643	Deleterious
Mycobacterium tuberculosis	rpsL	Rv0682	Streptomycin	K88T	-5.643	Deleterious
Mycobacterium tuberculosis	rpsL	Rv0682	Streptomycin	K 88 R	-2.508	Deleterious
Mycobacterium tuberculosis	rpsL	Rv0682	Streptomycin	V93M	-2.898	Deleterious
Mycobacterium tuberculosis	rpsL	Rv0682	Streptomycin	I98I	0	Neutral
Mycobacterium tuberculosis	rpsL	Rv0682	Streptomycin	K111I	-4.826	Deleterious
Mycobacterium tuberculosis	rpsL	Rv0682	Streptomycin	K121K	0	Neutral
Mycobacterium tuberculosis	rpsL	Rv0682	Streptomycin	K121K	0	Neutral
Mycobacterium tuberculosis	rrs	MTB000019	Streptomycin	NANA
Mycobacterium tuberculosis complex	gidB		Streptomycin	L16R
Mycobacterium tuberculosis complex	gidB		Streptomycin	G34A
Mycobacterium tuberculosis complex	gidB		Streptomycin	P38
Mycobacterium tuberculosis complex	gidB		Streptomycin	V65G
Mycobacterium tuberculosis complex	gidB		Streptomycin	G69D
Mycobacterium tuberculosis complex	gidB		Streptomycin	G71R
Mycobacterium tuberculosis complex	gidB		Streptomycin	V88A
Mycobacterium tuberculosis complex	gidB		Streptomycin	L91P
Mycobacterium tuberculosis complex	gidB		Streptomycin	G92D
Mycobacterium tuberculosis complex	gidB		Streptomycin	S100F
Mycobacterium tuberculosis complex	gidB		Streptomycin	Q127Stop
Mycobacterium tuberculosis complex	gidB		Streptomycin	A138V
Mycobacterium tuberculosis complex	gidB		Streptomycin	A161A
Mycobacterium tuberculosis complex	gidB		Streptomycin	A200E
Mycobacterium tuberculosis complex	gidB		Streptomycin	A205A
Mycobacterium tuberculosis complex	gyrA		Fluoroquinolone (Ofloxacin)	D94A
Mycobacterium tuberculosis complex	gyrA		Fluoroquinolone (Ofloxacin)	D94G
Mycobacterium tuberculosis complex	KatG		Isoniazid	S315T
Mycobacterium tuberculosis complex	rpoB		Rifampicin	Q432K
Mycobacterium tuberculosis complex	rpoB		Rifampicin	Q432P
Mycobacterium tuberculosis complex	rpoB		Rifampicin	D435Y
Mycobacterium tuberculosis complex	rpoB		Rifampicin	D435V
Mycobacterium tuberculosis complex	rpoB		Rifampicin	S441L
Mycobacterium tuberculosis complex	rpoB		Rifampicin	H445R
Mycobacterium tuberculosis complex	rpoB		Rifampicin	H445D
Mycobacterium tuberculosis complex	rpoB		Rifampicin	H445C
Mycobacterium tuberculosis complex	rpoB		Rifampicin	H445Y
Mycobacterium tuberculosis complex	rpoB		Rifampicin	S450L
Mycobacterium tuberculosis complex	rpoB		Rifampicin	I491S
Mycobacterium ulcerans	KatG	MUL_2190	Isoniazid	S315T	-2.918	Deleterious
Mycobacterium ulcerans	KatG	MUL_2190	Isoniazid	S316T
Mycobacterium ulcerans	KatG	MUL_2190	Isoniazid	R431G
Mycobacterium ulcerans	rpoB	MUL_0746	Rifampicin	S416A
Mycoplasma genitalium	gyrA	MG_004	Fluoroquinolone	D87N
Neisseria gonorrhoeae	gyrA	AW44_08030	Fluoroquinolone (Ciprofloxacin)	S91F	-4.456	Deleterious
Neisseria gonorrhoeae	rrs		Spectinomycin	NANA
Neisseria meningitidis	rpoB	NMA510612_0153	Rifampin	H35N
Neisseria meningitidis	rpoB	NMA510612_0153	Rifampin	H35Y
Neisseria meningitidis	rpoB	NMA510612_0153	Rifampicin	D542N
Neisseria meningitidis	rpoB	NMA510612_0153	Rifampicin	D542V
Neisseria meningitidis	rpoB	NMA510612_0153	Rifampicin	S548F
Neisseria meningitidis	rpoB	NMA510612_0153	Rifampicin	H552N
Neisseria meningitidis	rpoB	NMA510612_0153	Rifampicin	H552L
Neisseria meningitidis	rpoB	NMA510612_0153	Rifampicin	H552Y
Neisseria meningitidis	rpoB	NMA510612_0153	Rifampin	H553Y
Neisseria meningitidis	rpoB	NMA510612_0153	Rifampicin	S557F
Neisseria meningitidis	rpoB	NMA510612_0153	Rifampicin	G560S
Neisseria meningitidis	rrs		Spectinomycin	NANA
Nocardia asiatica	rpoB		Rifampin	L422M
Nocardia asiatica	rpoB		Rifampin	Q424V
Nocardia asiatica	rpoB		Rifampin	M426L
Nocardia asiatica	rpoB		Rifampin	N429R
Nocardia asiatica	rpoB		Rifampin	H437Q
Nocardia niigatensis	rpoB		Rifampin	N429I
Nocardia niigatensis	rpoB		Rifampin	S433A
Nonomuraea helvata	rpoB		Rifampin	I413M
Nonomuraea helvata	rpoB		Rifampin	S433A
Nonomuraea helvata	rpoB		Rifampin	N442S
Nonomuraea rubescens	rpoB		Rifampin	Q428H
Nonomuraea terrinata	rpoB		Rifampin	I413M
Nonomuraea terrinata	rpoB		Rifampin	S433A
Nonomuraea terrinata	rpoB		Rifampin	N442S
Oenococcus kitaharae	rpoB	OKIT_1774	Rifampicin	D26G
Oenococcus kitaharae	rpoB	OKIT_1774	Rifampicin	L40C
Oenococcus kitaharae	rpoB	OKIT_1774	Rifampicin	S41L
Oenococcus kitaharae	rpoB	OKIT_1774	Rifampicin	L43F
Oenococcus oeni	rpoB	EL27_03470	Rifampicin	L470S
Oenococcus oeni	rpoB	EL27_03470	Rifampicin	D477N	-4.568	Deleterious
Oenococcus oeni	rpoB	EL27_03470	Rifampicin	D477Y	-8.219	Deleterious
Oenococcus oeni	rpoB	EL27_03470	Rifampicin	G483D	-2.001	Neutral
Oenococcus oeni	rpoB	EL27_03470	Rifampicin	H487R	-6.584	Deleterious
Oenococcus oeni	rpoB	EL27_03470	Rifampicin	H487N	-5.154	Deleterious
Oenococcus oeni	rpoB	EL27_03470	Rifampicin	H487D	-7.291	Deleterious
Oenococcus oeni	rpoB	EL27_03470	Rifampicin	H487Y	-5.162	Deleterious
Oenococcus oeni	rpoB	EL27_03470	Rifampicin	R490R	0	Neutral
Oenococcus oeni	rpoB	EL27_03470	Rifampicin	R490N	-4.571	Deleterious
Oenococcus oeni	rpoB	EL27_03470	Rifampicin	S492F	-5.486	Deleterious
Oenococcus oeni	rpoB	EL27_03470	Rifampicin	S492Y	-5.487	Deleterious
Oenococcus oeni	rpoB	EL27_03470	Rifampicin	R501T	-5.501	Deleterious
Oenococcus oeni	rpoB	EL27_03470	Rifampicin	I610I	0	Neutral
Pediococcus pentosaceus	rpoB	IV86_GL000868	Rifampicin	D477Y
Pediococcus pentosaceus	rpoB	IV86_GL000868	Rifampicin	H487Y
Photorhabdus luminescens	rpoB	KS18_19915	Rifampin	V146F	-4.42	Deleterious
Photorhabdus luminescens	rpoB	KS18_19915	Rifampin	A174V	-3.57	Deleterious
Photorhabdus luminescens	rpoB	KS18_19915	Rifampin	Q276Stop	-4.682	Deleterious
Photorhabdus luminescens	rpoB	KS18_19915	Rifampin	A313D	-5.724	Deleterious
Photorhabdus luminescens	rpoB	KS18_19915	Rifampin	S512F	-3.808	Deleterious
Photorhabdus luminescens	rpoB	KS18_19915	Rifampin	Q513K	-7.657	Deleterious
Photorhabdus luminescens	rpoB	KS18_19915	Rifampin	R529C	-9.568	Deleterious
Photorhabdus luminescens	rpoB	KS18_19915	Rifampin	P564L
Prevotella melaninogenica	rpoB	HMPREF0659_A5300	Rifampicin	Q474R
Prevotella melaninogenica	rpoB	HMPREF0659_A5300	Rifampicin	Q474L
Prevotella melaninogenica	rpoB	HMPREF0659_A5300	Rifampicin	D477Y
Prevotella melaninogenica	rpoB	HMPREF0659_A5300	Rifampicin	A483D
Prevotella melaninogenica	rpoB	HMPREF0659_A5300	Rifampicin	H487N
Prevotella melaninogenica	rpoB	HMPREF0659_A5300	Rifampicin	S492A
[truncated: 415 more rows]
