# Supplementary material for: Survey of drug resistance associated gene mutations in Mycobacterium tuberculosis, ESKAPE and other bacterial species
Source: Sci Rep. 2020 Jun 2;10:8957. doi: 10.1038/s41598-020-65766-8 (PMC7265455; doi:10.1038/s41598-020-65766-8)
Supplement: Supplementary file 3 — Supplementary file3. [file 41598_2020_65766_MOESM3_ESM.xlsx]

## Sheet: Sheet1
174 elements included exclusively in "DRAGdb":		31 elements included exclusively in "CARD":		67 elements included exclusively in "PointFinder":
AB_D525G		ML_V472I		EC_I572L		AB	Acinetobacter baumannii
AB_D525N		MT_D441V		EC_I572F		EC	Escherichia coli
AB_D525V		MT_D516T		EC_I572N		EFL	Enterococcus faecalis
AB_D525Y		MT_D518H		MT_A286V		EFM	Enterococcus faecium
AB_H535L		MT_E672D		MT_T400A		ML	Mycobacterium leprae
AB_H535N		MT_H451C		MT_Q409H		MT	Mycobacterium tuberculosis
AB_H535Q		MT_H451R		MT_E423A		PA	Pseudomonas aeruginosa
AB_I581M		MT_H451Y		MT_F424L		SA	Staphylococcus aureus
AB_I581N		MT_S531		MT_F424V
AB_L542F		MT_H526E		MT_F424S
AB_P544L		MT_L533R		MT_G426S
AB_S521F		MT_L538P		MT_G426D
AB_S540Y		MT_L538R		MT_T427S
EC_A1277V		MT_L571V		MT_T427P
EC_D516G		MT_P520T		MT_T427A
EC_D516N		MT_Q438K		MT_T427H
EC_F545S		MT_Q513D		MT_S428R
EC_G544D		MT_Q513R		MT_S428Q
EC_H1244Q		MT_R633C		MT_S428I
EC_Q517H		MT_S512N		MT_S428T
EC_R529H		MT_S531G		MT_Q429K
EC_S522F		MT_S574L		MT_Q429H
EFL_G485D		MT_T508N		MT_L430V
EFL_H486Y		MT_T516I		MT_L430P
EFL_H489D		MT_D525Y		MT_L430R
EFL_H489P		MT_V146F		MT_S431R
EFL_H489R		SA_A1085V		MT_S431G
EFL_H489Y		SA_I953S		MT_S431I
EFL_Q476K		SA_A473T		MT_Q432N
EFL_R492H		SA_A477T		MT_Q432K
EFL_S494L		SA_H481N		MT_Q432*
EFL_V138F				MT_Q432E
EFM_D479V				MT_Q432L
EFM_D479Y				MT_Q432P
EFM_G485D				MT_Q432R
EFM_G485V				MT_Q432H
EFM_H486Y				MT_F433L
EFM_H489D				MT_F433V
EFM_H489P				MT_M434T
EFM_H489R				MT_M434I
EFM_Q476K				MT_D435F
EFM_Q476R				MT_D435N
EFM_R492H				MT_D435Y
EFM_S494L				MT_D435H
EFM_V138F				MT_D435A
EFM_V138I				MT_D435G
ML_A426T				MT_Q436L
ML_D441Y				MT_Q436H
ML_G432S				MT_N437Y
ML_H451D				MT_N437H
ML_H451Y				MT_N437D
ML_L458V				MT_N437I
ML_Q438V				MT_N437T
ML_R505W				MT_N438K
ML_S425L				MT_L440M
ML_S456F				MT_L440L
ML_S456M				MT_L440P
ML_S458M				MT_S441Q
ML_S531F				MT_S441W
ML_S531L				MT_G442W
ML_S531M				MT_G442A
ML_T433I				MT_L443S
ML_V424G				MT_L443W
ML_V547I				MT_T444P
MT_A532A				MT_T444I
MT_D516A				MT_H445F
MT_D516F				MT_H445G
MT_D90V
MT_E541D
MT_E598D
MT_F505V
MT_F513L
MT_F514F
MT_F514L
MT_G507G
MT_G537G
MT_G556G
MT_H119Y
MT_H445C
MT_H445D
MT_H445L
MT_H445N
MT_H445Y
MT_H526H
MT_H526V
MT_I480V
MT_I491F
MT_I572V
MT_K212K
MT_L452P
MT_L496V
MT_L511L
MT_L521L
MT_L524L
MT_L533L
MT_L538M
MT_N518D
MT_P535S
MT_Q146K
MT_Q176L
MT_Q510H
MT_Q510K
MT_Q510R
MT_Q513N
MT_Q517P
MT_R135W
MT_R195R
MT_R528R
MT_R558C
MT_S135L
MT_S437R
MT_S508T
MT_S509T
MT_S512G
MT_S513S
MT_S522E
MT_S522N
MT_S522P
MT_S522S
MT_S526W
MT_S531A
MT_S531Q
MT_S531S
MT_S531V
MT_S531Y
MT_S553L
MT_T480I
MT_T525I
MT_T526A
MT_V252E
MT_V276F
MT_V276L
MT_V498A
MT_V542L
MT_V615M
MT_Y189Y
PA_D521E
PA_D521G
PA_D521V
PA_G575A
PA_H531D
PA_H531Q
PA_H531R
PA_Q152R
PA_Q518L
PA_Q518R
PA_S517L
PA_S579F
SA_A473S
SA_A477D
SA_A477S
SA_A477V
SA_D471N
SA_D471V
SA_E478D
SA_E517Q
SA_E792G
SA_F1075L
SA_H481D
SA_H481L
SA_H481Y
SA_H526N
SA_I527M
SA_K482D
SA_N474K
SA_N967I
SA_P519L
SA_Q468L
SA_Q468R
SA_R484H
SA_R512P
SA_S486L
SA_S574L
SA_V135A
